# Supplementary material for: Lipidomic Profiling of Murine Macrophages Treated with Fatty Acids of Varying Chain Length and Saturation Status
Source: Metabolites. 2018 Apr 23;8(2):29. doi: 10.3390/metabo8020029 (PMC6027068; doi:10.3390/metabo8020029)
Supplement: Supplementary file 1 [file metabolites-08-00029-s001.zip]

Archive with 2 entries (2 files):
- Table S3.pdf
- Tables S1 and S2.xlsx
