# Supplementary material for: Lipidomic Profiling of Murine Macrophages Treated with Fatty Acids of Varying Chain Length and Saturation Status
Source: Metabolites. 2018 Apr 23;8(2):29. doi: 10.3390/metabo8020029 (PMC6027068; doi:10.3390/metabo8020029)
Supplement: Supplementary file 1 [file metabolites-08-00029-s001.zip › Tables S1 and S2.xlsx]

## Sheet: Supplementary Table 1
Supplementary Table 1 - List of all 641 lipids along with mean ± SD. Raw P values, BH adjusted P values, and whether lipid is significant after FDR adjustment are shown in columns K, L, and M, respectively.
Lipid Name	BSA	Laurate	Myristate	Palmitate	Stearate	Oleate	Palmitate + Oleate(high)	Stearate + Oleate(high)	Oleate(high)	P value	BH adjusted P value	Significant after FDR correction
Cer(d18:0/16:0)	15.22 ± 3.35	14.85 ± 4.54	16.31 ± 7.49	182.71 ± 46.31	22.57 ± 7.61	14.89 ± 4.64	37.70 ± 15.41	25.51 ± 26.18	16.50 ± 4.98	9.33721e-20	9.81172e-19	Yes
Cer(d18:0/18:0)	5.63 ± 2.58	5.03 ± 3.66	9.66 ± 8.49	29.29 ± 6.86	26.25 ± 11.94	12.34 ± 18.64	4.19 ± 3.85	25.28 ± 29.23	2.74 ± 4.78	0.0011771	0.00221919	Yes
Cer(d18:0/20:0)	17.31 ± 6.84	20.84 ± 10.59	22.02 ± 11.30	94.70 ± 36.54	65.10 ± 60.48	39.23 ± 57.71	27.10 ± 9.88	199.22 ± 419.25	15.39 ± 7.24	0.413326	0.441569	No
Cer(d18:0/22:0)	42.24 ± 19.17	57.58 ± 22.14	58.53 ± 27.39	489.84 ± 93.90	237.53 ± 97.06	37.65 ± 27.25	66.21 ± 34.23	93.31 ± 67.43	35.00 ± 14.38	3.40382e-19	3.40914e-18	Yes
Cer(d18:0/24:0)	92.56 ± 28.45	102.89 ± 26.25	97.69 ± 45.15	474.48 ± 110.58	235.21 ± 101.81	71.01 ± 37.32	92.18 ± 16.27	115.66 ± 44.35	61.40 ± 21.55	6.88052e-16	5.37855e-15	Yes
Cer(d18:0/24:1)	80.70 ± 49.77	91.65 ± 22.51	89.11 ± 27.19	177.83 ± 54.38	57.64 ± 17.55	105.26 ± 35.77	191.44 ± 57.48	93.41 ± 31.62	96.34 ± 20.68	7.24681e-07	2.37e-06	Yes
Cer(d16:1/12:0)	0.42 ± 0.62	3.19 ± 0.93	0.66 ± 0.63	0.77 ± 0.83	0.54 ± 0.56	0.12 ± 0.04	0.71 ± 0.43	0.29 ± 0.16	0.52 ± 0.58	4.94445e-10	2.29666e-09	Yes
Cer(d16:1/14:0)	0.16 ± 0.20	0.38 ± 0.31	9.48 ± 3.03	0.49 ± 0.44	0.44 ± 0.51	0.43 ± 0.75	0.80 ± 0.73	0.13 ± 0.09	0.07 ± 0.03	3.65096e-19	3.54585e-18	Yes
Cer(d16:1/16:0)	12.69 ± 3.32	14.50 ± 4.46	25.27 ± 8.53	33.24 ± 3.52	9.02 ± 3.69	8.63 ± 3.09	31.16 ± 9.40	12.11 ± 4.50	9.67 ± 3.49	1.94018e-12	1.1623e-11	Yes
Cer(d16:1/18:0)	0.63 ± 0.29	1.53 ± 0.99	1.61 ± 1.17	1.94 ± 1.03	2.08 ± 1.42	1.45 ± 1.14	1.35 ± 1.29	4.28 ± 2.78	0.76 ± 0.66	0.00222091	0.003911	Yes
Cer(d16:1/18:1)	0.41 ± 0.47	0.05 ± 0.04	0.06 ± 0.12	0.16 ± 0.28	0.07 ± 0.06	0.18 ± 0.36	0.05 ± 0.02	0.07 ± 0.05	0.31 ± 0.22	0.0893199	0.112043	No
Cer(d16:1/19:0)	6.29 ± 1.82	6.08 ± 2.64	5.72 ± 1.65	6.78 ± 2.64	5.48 ± 4.16	5.45 ± 2.28	7.12 ± 3.20	3.65 ± 2.75	4.81 ± 1.05	0.476053	0.502718	No
Cer(d16:1/20:0)	0.91 ± 0.66	1.18 ± 1.23	1.02 ± 0.93	2.09 ± 2.72	1.19 ± 1.51	1.83 ± 0.86	0.69 ± 0.54	5.28 ± 10.15	1.74 ± 1.56	0.534683	0.555481	No
Cer(d16:1/21:0)	0.10 ± 0.01	0.37 ± 0.26	0.25 ± 0.21	0.57 ± 0.64	0.10 ± 0.06	0.15 ± 0.11	0.20 ± 0.26	0.45 ± 0.33	0.12 ± 0.11	0.0461446	0.0612396	Yes
Cer(d16:1/22:0)	10.31 ± 2.92	14.13 ± 3.75	34.47 ± 12.85	31.09 ± 12.83	25.31 ± 14.79	8.07 ± 4.27	12.47 ± 5.89	19.34 ± 5.60	8.85 ± 3.93	1.44378e-06	4.51444e-06	Yes
Cer(d16:1/23:0)	4.78 ± 3.37	7.28 ± 3.28	11.20 ± 4.14	16.11 ± 12.19	8.34 ± 8.00	6.06 ± 4.42	8.55 ± 1.67	4.89 ± 2.78	4.49 ± 3.46	0.0200255	0.0293737	Yes
Cer(d16:1/24:0)	35.94 ± 7.01	50.05 ± 9.87	122.59 ± 25.46	82.56 ± 29.06	58.51 ± 33.28	29.92 ± 11.17	32.44 ± 4.02	42.04 ± 15.72	35.17 ± 11.75	1.44396e-10	7.01197e-10	Yes
Cer(d16:1/24:1)	24.60 ± 8.05	37.23 ± 11.85	92.14 ± 26.75	34.96 ± 7.38	16.31 ± 6.42	37.69 ± 15.09	31.78 ± 10.22	19.49 ± 4.38	26.05 ± 4.15	2.18201e-12	1.28318e-11	Yes
Cer(d16:1/26:0)	5.38 ± 4.49	8.34 ± 7.88	6.11 ± 4.15	20.33 ± 19.64	15.27 ± 15.38	8.02 ± 4.94	9.11 ± 8.22	12.24 ± 6.43	7.45 ± 3.49	0.193749	0.223369	No
Cer(d16:1/26:1)	1.23 ± 0.74	2.60 ± 1.02	4.60 ± 1.75	4.93 ± 4.56	2.63 ± 2.79	1.30 ± 0.56	3.47 ± 1.72	1.80 ± 1.31	2.90 ± 1.76	0.0378434	0.051722	Yes
Cer(d17:1/12:0)	60.86 ± 20.58	83.59 ± 24.57	66.75 ± 48.57	23.50 ± 35.86	58.70 ± 63.57	53.53 ± 59.62	60.34 ± 26.49	87.49 ± 12.12	64.53 ± 46.97	0.32331	0.354865	No
Cer(d17:1/14:0)	0.21 ± 0.23	0.80 ± 0.88	9.51 ± 1.87	2.41 ± 3.69	0.77 ± 1.07	0.63 ± 0.54	0.23 ± 0.23	1.02 ± 1.33	0.88 ± 0.95	6.49582e-13	4.00367e-12	Yes
Cer(d17:1/16:0)	26.56 ± 5.59	30.99 ± 3.49	32.72 ± 10.08	81.91 ± 15.76	29.23 ± 11.53	29.60 ± 8.14	67.48 ± 28.23	25.58 ± 7.00	23.53 ± 8.19	9.25971e-11	4.7107e-10	Yes
Cer(d17:1/18:0)	2.90 ± 2.12	1.94 ± 1.94	2.83 ± 1.19	4.70 ± 3.79	8.85 ± 2.92	2.92 ± 1.49	2.90 ± 1.73	5.24 ± 1.99	2.69 ± 1.86	8.17822e-05	0.000197077	Yes
Cer(d17:1/20:0)	0.35 ± 0.42	0.23 ± 0.32	0.54 ± 0.41	1.96 ± 0.97	1.01 ± 1.20	0.22 ± 0.26	0.46 ± 0.46	0.94 ± 1.23	0.13 ± 0.05	0.00138365	0.00257079	Yes
Cer(d17:1/22:0)	26.40 ± 6.61	30.27 ± 7.92	30.56 ± 11.33	68.79 ± 18.64	65.34 ± 19.30	20.47 ± 8.79	27.16 ± 6.83	31.55 ± 8.64	18.08 ± 8.22	1.63086e-10	7.86e-10	Yes
Cer(d17:1/23:0)	7.11 ± 2.66	10.12 ± 2.58	11.12 ± 6.55	15.79 ± 3.13	11.22 ± 12.83	8.65 ± 3.94	9.94 ± 2.37	8.26 ± 3.11	9.60 ± 5.33	0.352046	0.381185	No
Cer(d17:1/24:0)	98.18 ± 19.40	133.32 ± 23.30	101.14 ± 37.87	190.28 ± 66.47	163.36 ± 86.73	73.03 ± 26.99	79.85 ± 19.93	92.05 ± 19.29	72.58 ± 24.98	4.55475e-05	0.000115857	Yes
Cer(d17:1/24:1)	78.80 ± 18.53	108.70 ± 32.74	94.50 ± 40.51	93.66 ± 22.29	45.99 ± 14.94	106.06 ± 41.23	76.91 ± 23.41	57.79 ± 9.66	75.16 ± 20.22	0.00227174	0.00398955	Yes
Cer(d17:1/26:0)	6.19 ± 3.99	5.10 ± 3.63	3.70 ± 2.20	15.53 ± 19.72	8.77 ± 8.79	5.00 ± 1.83	8.29 ± 3.04	8.23 ± 3.74	3.95 ± 1.61	0.236555	0.267901	No
Cer(d17:1/26:1)	3.41 ± 1.67	3.63 ± 1.95	3.23 ± 2.26	6.15 ± 3.13	4.41 ± 6.52	3.45 ± 3.48	3.46 ± 2.80	3.16 ± 1.99	4.14 ± 1.68	0.829042	0.836875	No
Cer(d18:1/12:0)	5.67 ± 1.08	4.66 ± 1.18	5.96 ± 1.39	6.16 ± 1.57	7.61 ± 1.68	8.07 ± 1.15	7.87 ± 2.26	7.74 ± 3.29	7.99 ± 2.87	0.0282244	0.0398498	Yes
Cer(d18:1/14:0)	4.94 ± 1.37	16.72 ± 4.66	249.90 ± 30.07	14.97 ± 6.27	5.23 ± 4.60	3.40 ± 1.96	4.15 ± 2.66	5.08 ± 1.66	3.68 ± 2.07	6.0496e-38	3.87779e-35	Yes
Cer(d18:1/16:0)	736.04 ± 152.93	793.69 ± 132.13	853.24 ± 122.52	2925.66 ± 402.62	606.09 ± 136.34	646.53 ± 142.46	1609.67 ± 489.30	626.11 ± 131.36	517.78 ± 73.98	6.58489e-22	9.37982e-21	Yes
Cer(d18:1/18:0)	35.46 ± 6.20	31.77 ± 4.52	36.78 ± 6.99	154.70 ± 19.01	284.52 ± 59.73	31.91 ± 7.46	39.44 ± 5.43	184.87 ± 33.24	30.76 ± 5.71	4.96022e-25	9.63486e-24	Yes
Cer(d18:1/19:0)	10.03 ± 4.99	15.59 ± 6.29	12.19 ± 7.49	12.80 ± 4.36	15.52 ± 6.13	16.90 ± 3.69	20.99 ± 9.20	17.85 ± 5.56	17.93 ± 4.19	0.0813338	0.103034	No
Cer(d18:1/20:0)	49.87 ± 16.00	61.96 ± 10.47	58.82 ± 14.50	305.70 ± 56.47	232.99 ± 51.18	60.75 ± 26.92	64.83 ± 19.76	203.51 ± 222.86	41.40 ± 7.45	1.81936e-07	6.37275e-07	Yes
Cer(d18:1/21:0)	10.89 ± 4.57	8.17 ± 2.48	8.65 ± 5.12	25.63 ± 3.52	13.26 ± 2.99	8.44 ± 3.85	13.69 ± 2.80	9.16 ± 5.01	7.97 ± 4.87	7.97995e-09	3.17711e-08	Yes
Cer(d18:1/22:0)	889.06 ± 136.83	1096.45 ± 127.29	1265.80 ± 318.08	5036.44 ± 619.11	3062.50 ± 700.60	718.31 ± 165.67	1341.16 ± 271.47	1491.43 ± 229.77	738.59 ± 82.63	1.84133e-25	4.21532e-24	Yes
Cer(d18:1/23:0)	329.99 ± 73.85	379.72 ± 42.46	332.21 ± 117.55	744.75 ± 104.53	333.14 ± 82.23	247.64 ± 93.43	453.73 ± 146.21	274.25 ± 48.27	244.56 ± 57.46	1.90181e-11	1.01588e-10	Yes
Cer(d18:1/24:0)	4379.89 ± 778.02	4574.67 ± 513.39	4308.88 ± 1383.01	10315.62 ± 915.25	6233.59 ± 1132.98	2163.04 ± 630.25	3874.90 ± 1107.37	3310.42 ± 535.21	2513.50 ± 508.88	4.24662e-19	4.00307e-18	Yes
Cer(d18:1/24:1)	2936.39 ± 617.79	3689.42 ± 372.58	3185.78 ± 976.45	4785.65 ± 651.32	1946.70 ± 467.48	4373.62 ± 1329.76	5685.15 ± 1259.62	2316.40 ± 395.20	3277.71 ± 566.08	1.76544e-09	7.59494e-09	Yes
Cer(d18:1/26:0)	51.32 ± 24.29	58.98 ± 16.32	49.73 ± 12.57	115.46 ± 66.06	80.66 ± 71.55	35.97 ± 13.67	47.93 ± 13.63	63.28 ± 35.88	39.43 ± 15.15	0.0184124	0.0275756	Yes
Cer(d18:1/26:1)	89.54 ± 14.76	95.89 ± 13.75	79.65 ± 27.27	143.12 ± 19.70	48.90 ± 14.95	45.41 ± 15.80	67.45 ± 17.25	48.34 ± 12.27	44.31 ± 9.78	2.23521e-13	1.43277e-12	Yes
Cer(d18:2/12:0)	0.14 ± 0.17	5.61 ± 1.69	0.15 ± 0.18	0.48 ± 0.64	0.10 ± 0.08	0.24 ± 0.25	0.12 ± 0.10	0.06 ± 0.03	0.11 ± 0.06	3.40961e-20	3.7682e-19	Yes
Cer(d18:2/14:0)	0.68 ± 0.83	0.72 ± 0.27	9.82 ± 3.50	1.04 ± 0.67	0.75 ± 0.72	1.14 ± 1.08	0.69 ± 0.53	0.48 ± 0.76	0.72 ± 0.87	2.06047e-15	1.59128e-14	Yes
Cer(d18:2/16:0)	23.75 ± 5.90	26.22 ± 5.16	29.29 ± 5.54	47.82 ± 11.48	21.11 ± 7.58	21.23 ± 8.26	46.15 ± 12.71	24.12 ± 3.02	21.44 ± 3.91	1.55144e-08	5.99079e-08	Yes
Cer(d18:2/17:0)	7.43 ± 3.14	9.91 ± 2.77	9.25 ± 3.02	9.16 ± 3.44	11.31 ± 4.06	11.96 ± 2.60	14.00 ± 6.18	10.65 ± 4.33	10.67 ± 2.76	0.181738	0.211423	No
Cer(d18:2/18:0)	2.84 ± 0.90	2.60 ± 1.39	2.74 ± 1.23	4.35 ± 0.80	7.91 ± 2.92	1.87 ± 0.83	2.65 ± 1.27	7.96 ± 2.57	2.29 ± 1.13	1.99864e-09	8.54085e-09	Yes
Cer(d18:2/20:0)	0.97 ± 0.48	1.11 ± 0.56	0.48 ± 0.30	2.13 ± 1.36	1.59 ± 0.54	0.34 ± 0.38	0.78 ± 0.54	1.45 ± 1.13	0.62 ± 0.63	0.00191056	0.00343045	Yes
Cer(d18:2/21:0)	0.27 ± 0.43	0.34 ± 0.30	0.58 ± 0.43	0.54 ± 0.67	0.36 ± 0.33	0.23 ± 0.20	0.25 ± 0.23	0.29 ± 0.50	0.48 ± 0.60	0.832039	0.838581	No
Cer(d18:2/22:0)	43.50 ± 5.45	53.87 ± 2.27	60.25 ± 16.33	122.21 ± 17.08	103.75 ± 35.21	29.93 ± 8.63	51.24 ± 14.54	64.84 ± 9.07	35.32 ± 4.39	1.40126e-13	9.25987e-13	Yes
Cer(d18:2/23:0)	14.01 ± 5.09	15.40 ± 2.66	14.82 ± 4.12	20.62 ± 4.13	10.30 ± 4.11	8.48 ± 4.05	14.89 ± 3.41	9.67 ± 5.25	8.93 ± 3.21	4.95496e-05	0.000124554	Yes
Cer(d18:2/24:0)	146.15 ± 38.33	184.14 ± 38.04	157.74 ± 39.21	250.63 ± 45.63	179.30 ± 43.55	85.04 ± 23.57	109.45 ± 34.58	139.21 ± 23.60	102.41 ± 12.62	2.5545e-09	1.07726e-08	Yes
Cer(d18:2/24:1)	154.82 ± 40.88	174.31 ± 40.62	161.22 ± 54.70	177.83 ± 32.45	82.79 ± 26.45	168.89 ± 44.13	182.74 ± 36.38	123.52 ± 14.97	158.53 ± 38.41	0.000816603	0.00160074	Yes
Cer(d18:2/26:0)	2.65 ± 1.57	4.55 ± 1.06	2.42 ± 0.96	7.12 ± 5.46	4.78 ± 4.05	2.37 ± 1.62	2.83 ± 1.20	2.97 ± 0.98	3.02 ± 1.27	0.0347679	0.0478245	Yes
Cer(d18:2/26:1)	3.72 ± 1.67	6.83 ± 1.85	4.82 ± 2.26	6.70 ± 4.18	2.60 ± 0.95	3.57 ± 2.97	3.49 ± 1.99	4.04 ± 2.43	3.72 ± 2.08	0.0453297	0.0604082	Yes
Cer(d19:1/16:0)	0.94 ± 0.84	0.71 ± 0.49	0.64 ± 0.63	1.49 ± 0.97	1.08 ± 0.62	0.63 ± 0.45	0.59 ± 0.86	0.73 ± 0.46	0.33 ± 0.34	0.165139	0.195303	No
Cer(d19:1/18:0)	0.17 ± 0.30	0.18 ± 0.32	0.06 ± 0.04	0.20 ± 0.19	0.34 ± 0.37	0.23 ± 0.22	0.33 ± 0.31	0.54 ± 0.68	0.26 ± 0.39	0.524239	0.546402	No
Cer(d19:1/20:0)	2.67 ± 1.12	1.35 ± 1.09	0.87 ± 0.77	1.43 ± 1.11	3.92 ± 2.72	2.12 ± 2.40	2.36 ± 1.85	4.88 ± 5.98	2.04 ± 1.61	0.18516	0.215014	No
Cer(d19:1/22:0)	8.13 ± 3.08	9.67 ± 5.59	8.21 ± 4.38	17.30 ± 5.60	24.15 ± 7.72	9.02 ± 4.31	11.14 ± 3.56	15.08 ± 1.98	8.09 ± 2.67	5.58471e-07	1.85482e-06	Yes
Cer(d19:1/23:0)	4.70 ± 1.77	4.80 ± 1.87	3.72 ± 2.60	4.84 ± 3.85	4.06 ± 3.67	3.22 ± 2.15	3.17 ± 1.20	4.42 ± 1.39	5.07 ± 2.08	0.840882	0.846162	No
Cer(d19:1/24:0)	17.87 ± 3.64	18.39 ± 7.16	15.83 ± 2.86	25.29 ± 8.65	34.11 ± 15.31	15.52 ± 7.29	17.42 ± 5.19	25.55 ± 5.58	12.64 ± 8.04	0.000566046	0.00115922	Yes
Cer(d19:1/24:1)	23.35 ± 4.03	25.25 ± 5.72	17.09 ± 5.23	24.42 ± 5.84	13.70 ± 6.70	37.48 ± 11.58	18.53 ± 6.09	23.06 ± 6.35	34.88 ± 6.76	1.29896e-06	4.08153e-06	Yes
Cer(d19:1/26:0)	4.07 ± 3.26	4.85 ± 3.53	2.96 ± 2.09	13.66 ± 16.62	10.42 ± 13.26	7.09 ± 4.00	4.67 ± 2.21	7.84 ± 4.88	5.77 ± 2.99	0.333555	0.363003	No
Cer(d20:1/18:0)	3.40 ± 3.17	3.29 ± 1.93	3.93 ± 3.08	7.62 ± 7.16	91.37 ± 24.77	5.84 ± 4.83	4.61 ± 2.69	97.12 ± 27.61	3.77 ± 2.85	5.71496e-21	6.78387e-20	Yes
Cer(d20:1/18:1)	14.14 ± 2.43	13.44 ± 6.57	10.21 ± 3.49	12.33 ± 6.98	14.31 ± 4.47	11.86 ± 2.56	11.70 ± 4.90	14.87 ± 5.19	16.69 ± 8.07	0.585841	0.605684	No
Cer(d20:1/20:0)	2.63 ± 1.64	4.13 ± 5.39	1.65 ± 1.50	5.23 ± 4.32	47.90 ± 13.18	17.87 ± 32.57	2.10 ± 2.11	77.66 ± 131.16	2.94 ± 1.95	0.0541333	0.0708152	Yes
Cer(d20:1/21:0)	0.63 ± 0.70	0.72 ± 0.58	1.04 ± 0.66	1.95 ± 1.80	1.72 ± 1.50	1.71 ± 1.97	0.79 ± 0.72	0.99 ± 0.52	1.07 ± 0.97	0.423024	0.451179	No
Cer(d20:1/22:0)	8.63 ± 5.41	10.85 ± 6.29	5.12 ± 5.18	16.56 ± 8.11	456.45 ± 88.02	13.11 ± 6.67	10.32 ± 3.57	251.42 ± 20.74	11.30 ± 4.75	1.19396e-30	7.65327e-29	Yes
Cer(d20:1/23:0)	2.34 ± 1.57	2.10 ± 1.13	1.56 ± 1.11	5.02 ± 3.09	14.95 ± 4.83	2.69 ± 1.45	2.25 ± 2.00	17.35 ± 3.56	2.83 ± 2.07	3.31787e-16	2.62562e-15	Yes
Cer(d20:1/24:0)	11.82 ± 3.71	10.23 ± 4.26	13.59 ± 2.84	26.14 ± 17.60	246.94 ± 40.37	16.10 ± 4.64	17.35 ± 10.12	164.11 ± 33.05	14.62 ± 3.64	3.68954e-28	1.075e-26	Yes
Cer(d20:1/24:1)	10.41 ± 3.49	5.89 ± 2.40	6.21 ± 2.75	10.18 ± 4.03	72.60 ± 20.86	16.99 ± 6.06	6.86 ± 5.66	247.98 ± 40.14	18.32 ± 3.18	3.01894e-30	1.75922e-28	Yes
Cer(d20:1/26:0)	15.90 ± 12.05	22.35 ± 15.19	19.27 ± 10.91	52.99 ± 56.23	32.99 ± 42.23	25.40 ± 6.72	22.73 ± 14.42	24.19 ± 18.40	20.25 ± 7.08	0.385744	0.414869	No
Cer(d20:2/22:0)	1.15 ± 1.60	0.71 ± 0.83	0.98 ± 0.97	0.93 ± 0.68	2.89 ± 1.89	5.43 ± 1.67	1.91 ± 2.12	21.66 ± 3.21	9.22 ± 4.05	1.82463e-21	2.2933e-20	Yes
Cer(d20:2/23:0)	0.62 ± 0.75	0.28 ± 0.39	0.20 ± 0.24	0.43 ± 0.56	0.54 ± 0.68	2.52 ± 1.53	0.11 ± 0.02	2.71 ± 1.43	7.01 ± 2.65	6.63156e-13	4.04841e-12	Yes
Cer(d20:2/24:0)	3.04 ± 1.73	2.78 ± 1.32	2.74 ± 1.77	3.15 ± 1.17	5.93 ± 3.56	17.46 ± 5.89	6.24 ± 1.32	34.62 ± 9.61	35.41 ± 9.09	1.4192e-18	1.26348e-17	Yes
Cer(d20:2/24:1)	4.38 ± 2.64	3.34 ± 0.82	2.47 ± 1.91	2.54 ± 1.20	1.96 ± 1.53	69.66 ± 20.79	11.98 ± 3.89	34.51 ± 8.90	119.89 ± 31.63	2.10575e-21	2.54676e-20	Yes
Hex1Cer(d16:1/18:0)	3.71 ± 4.00	3.55 ± 2.78	10.60 ± 3.54	13.91 ± 7.95	26.99 ± 19.91	7.38 ± 10.07	9.56 ± 10.62	14.01 ± 7.51	9.33 ± 11.45	0.00860514	0.0137211	Yes
Hex1Cer(d16:1/20:0)	0.47 ± 0.54	2.84 ± 1.83	5.06 ± 2.38	5.23 ± 2.76	2.76 ± 2.40	0.10 ± 0.00	2.03 ± 3.02	2.90 ± 3.74	3.93 ± 5.85	0.0485957	0.0639628	Yes
Hex1Cer(d16:1/22:0)	18.72 ± 8.02	19.70 ± 5.33	31.55 ± 9.40	24.60 ± 13.58	36.41 ± 11.32	24.18 ± 9.59	16.09 ± 8.29	32.92 ± 7.16	19.15 ± 15.99	0.0100794	0.0159136	Yes
Hex1Cer(d16:1/24:0)	55.63 ± 20.18	83.81 ± 14.70	87.80 ± 28.05	73.70 ± 26.06	78.77 ± 37.89	34.68 ± 15.30	41.47 ± 23.82	35.94 ± 18.60	47.18 ± 36.14	0.000990171	0.00188899	Yes
Hex1Cer(d18:1/16:0)	27828.08 ± 3178.81	27026.22 ± 3221.76	31230.50 ± 4081.58	37778.28 ± 3363.55	34782.14 ± 8557.02	28168.06 ± 4750.96	36956.54 ± 7083.94	33867.94 ± 1739.10	29969.75 ± 5166.36	0.00134751	0.00251092	Yes
Hex1Cer(d18:1/18:0)	289.41 ± 33.22	246.52 ± 55.45	277.76 ± 47.04	428.95 ± 110.14	745.62 ± 157.97	312.41 ± 62.34	357.08 ± 78.65	720.35 ± 78.71	379.67 ± 108.92	1.35651e-14	9.7699e-14	Yes
Hex1Cer(d18:1/20:0)	297.88 ± 39.58	265.65 ± 63.22	240.83 ± 70.27	391.06 ± 37.84	376.04 ± 96.95	227.06 ± 19.42	341.74 ± 110.99	419.97 ± 42.99	260.36 ± 44.44	4.48605e-06	1.33128e-05	Yes
Hex1Cer(d18:1/22:0)	4893.62 ± 856.90	4412.18 ± 430.80	4154.46 ± 892.80	5208.84 ± 595.05	4824.70 ± 723.04	3291.74 ± 395.08	4198.52 ± 693.49	4882.77 ± 443.63	3567.95 ± 475.20	2.36266e-05	6.28409e-05	Yes
Hex1Cer(d18:1/24:0)	66638.11 ± 9693.57	59490.17 ± 8886.73	55067.45 ± 22278.57	74824.74 ± 9625.68	75001.10 ± 15492.96	48384.90 ± 19088.53	73569.35 ± 18258.53	75518.59 ± 14005.36	62261.17 ± 8524.98	0.015664	0.0236807	Yes
Hex1Cer(d18:1/24:1)	7777.55 ± 1958.49	7463.94 ± 1596.98	6529.24 ± 2101.96	7602.74 ± 675.09	6154.72 ± 1361.98	5428.78 ± 1057.99	6546.62 ± 1315.05	6267.17 ± 695.22	4927.19 ± 1187.74	0.0116284	0.0180479	Yes
Hex1Cer(d18:2/18:0)	4.73 ± 2.86	4.62 ± 2.73	6.09 ± 4.77	6.17 ± 4.73	21.26 ± 15.03	1.91 ± 4.44	0.09 ± 0.02	7.64 ± 9.59	0.65 ± 1.34	8.97834e-05	0.000213152	Yes
Hex1Cer(d18:2/20:0)	2.07 ± 3.98	3.56 ± 2.63	3.19 ± 1.84	3.79 ± 2.07	7.96 ± 6.15	1.80 ± 2.66	2.16 ± 3.35	0.63 ± 1.31	1.49 ± 2.52	0.0197378	0.0291519	Yes
Hex1Cer(d18:2/22:0)	25.96 ± 13.10	36.00 ± 10.67	28.09 ± 7.86	60.43 ± 14.67	72.37 ± 22.32	23.40 ± 5.48	22.32 ± 9.40	35.82 ± 17.56	27.50 ± 18.68	2.24405e-07	7.77534e-07	Yes
Hex1Cer(d18:2/24:0)	415.21 ± 142.51	445.25 ± 126.62	379.93 ± 112.59	487.82 ± 58.64	480.01 ± 114.09	255.11 ± 97.36	319.23 ± 71.66	334.79 ± 106.08	306.95 ± 60.85	0.00169099	0.00307933	Yes
Hex2Cer(d16:1/16:0)	16.52 ± 12.02	18.51 ± 4.22	22.55 ± 14.65	34.87 ± 9.64	24.03 ± 13.45	24.19 ± 14.17	26.69 ± 16.46	33.81 ± 20.02	21.93 ± 17.18	0.352257	0.38077	No
Hex2Cer(d16:1/24:1)	1.05 ± 0.90	2.78 ± 1.42	4.47 ± 1.38	4.88 ± 1.47	5.07 ± 5.68	0.70 ± 1.47	0.60 ± 1.23	0.17 ± 0.16	0.10 ± 0.00	6.16833e-05	0.000153252	Yes
Hex2Cer(d18:1/16:0)	280.58 ± 89.35	207.81 ± 40.66	244.25 ± 24.45	310.39 ± 51.67	317.19 ± 106.08	248.12 ± 41.16	258.06 ± 65.37	279.22 ± 58.51	224.36 ± 77.69	0.0910991	0.114052	No
Hex2Cer(d18:1/18:0)	4.78 ± 4.48	8.25 ± 4.63	9.83 ± 9.05	16.58 ± 6.12	12.76 ± 7.96	7.12 ± 5.92	9.26 ± 6.10	9.24 ± 12.84	7.02 ± 5.93	0.261129	0.292118	No
Hex2Cer(d18:1/20:0)	5.72 ± 8.41	12.43 ± 8.19	12.25 ± 9.12	9.91 ± 6.42	10.34 ± 10.70	5.48 ± 7.27	8.98 ± 6.58	5.65 ± 5.32	9.62 ± 10.28	0.720603	0.734351	No
Hex2Cer(d18:1/22:0)	96.72 ± 25.02	110.53 ± 26.76	96.54 ± 28.28	134.12 ± 26.87	125.76 ± 48.00	90.92 ± 23.10	115.40 ± 35.82	125.73 ± 27.79	94.10 ± 42.37	0.1948	0.224178	No
Hex2Cer(d18:1/24:0)	989.24 ± 352.94	755.12 ± 227.67	656.61 ± 302.78	1009.31 ± 139.87	956.82 ± 315.23	679.50 ± 246.95	802.72 ± 183.25	922.74 ± 281.74	783.97 ± 354.23	0.221924	0.25312	No
Hex2Cer(d18:1/24:1)	123.37 ± 22.97	90.77 ± 29.60	95.83 ± 21.16	142.95 ± 40.47	130.09 ± 39.99	127.89 ± 24.42	130.25 ± 57.69	126.72 ± 14.29	124.45 ± 28.31	0.168864	0.198609	No
Hex2Cer(d18:2/16:0)	4.52 ± 5.05	9.15 ± 5.11	7.23 ± 5.66	11.13 ± 7.21	5.96 ± 5.53	0.25 ± 0.25	0.50 ± 0.65	4.50 ± 4.61	3.84 ± 4.16	0.00356056	0.0060539	Yes
Hex2Cer(d18:2/24:1)	3.76 ± 4.76	2.87 ± 1.59	4.58 ± 2.19	7.31 ± 3.54	3.24 ± 3.20	3.01 ± 4.41	1.22 ± 2.74	3.01 ± 7.10	1.15 ± 1.28	0.224589	0.255704	No
Hex3Cer(d18:1/16:0)	14.28 ± 10.67	10.37 ± 10.06	19.70 ± 6.31	21.09 ± 6.57	24.98 ± 19.71	7.05 ± 9.43	19.10 ± 10.24	19.47 ± 13.16	24.08 ± 11.98	0.136911	0.164962	No
Hex3Cer(d18:1/18:0)	12.83 ± 12.79	12.06 ± 16.40	23.84 ± 14.00	5.61 ± 7.50	30.38 ± 28.00	21.59 ± 14.87	9.15 ± 14.77	25.12 ± 34.52	35.66 ± 27.05	0.195206	0.224241	No
Hex3Cer(d18:1/20:0)	0.40 ± 0.39	2.76 ± 3.16	2.96 ± 1.50	2.60 ± 0.42	5.42 ± 6.19	0.22 ± 0.29	0.10 ± 0.00	3.93 ± 5.50	0.10 ± 0.00	0.023966	0.0345218	Yes
Hex3Cer(d18:1/22:0)	5.42 ± 6.58	6.90 ± 2.98	4.67 ± 3.08	4.65 ± 3.54	7.49 ± 8.67	7.64 ± 9.28	7.44 ± 13.16	6.05 ± 9.50	7.06 ± 4.61	0.995884	0.99744	No
Hex3Cer(d18:1/24:0)	7.20 ± 5.06	9.68 ± 8.52	10.76 ± 8.30	6.98 ± 4.06	15.65 ± 8.28	4.37 ± 5.18	9.31 ± 11.86	4.66 ± 4.20	3.70 ± 3.62	0.118325	0.145299	No
Hex3Cer(d18:1/24:1)	7.76 ± 7.91	5.68 ± 3.80	6.79 ± 2.96	7.82 ± 3.08	5.59 ± 6.25	1.27 ± 2.01	3.92 ± 3.49	4.42 ± 3.64	6.82 ± 4.21	0.259368	0.291165	No
GM3(d18:1/16:0)	288.39 ± 36.96	264.73 ± 49.73	230.42 ± 61.11	295.01 ± 40.04	275.60 ± 52.96	236.81 ± 54.72	327.52 ± 73.73	268.86 ± 84.92	265.35 ± 83.13	0.239364	0.270604	No
GM3(d18:1/18:0)	17.49 ± 13.45	20.59 ± 5.41	11.33 ± 5.01	13.91 ± 3.85	8.87 ± 4.11	7.36 ± 8.43	7.49 ± 8.09	18.98 ± 6.09	11.37 ± 7.11	0.015046	0.0229085	Yes
GM3(d18:1/20:0)	7.03 ± 7.82	9.80 ± 8.72	10.76 ± 5.71	10.17 ± 4.62	13.04 ± 10.02	0.95 ± 1.46	7.42 ± 8.12	6.64 ± 2.09	5.77 ± 5.72	0.130053	0.158186	No
GM3(d18:1/22:0)	92.97 ± 25.53	76.77 ± 27.73	82.75 ± 24.09	111.46 ± 38.97	73.50 ± 22.11	67.74 ± 21.71	90.56 ± 15.01	93.17 ± 32.16	65.77 ± 21.21	0.0873085	0.110167	No
GM3(d18:1/24:0)	123.25 ± 27.41	120.29 ± 30.51	126.92 ± 37.87	136.93 ± 24.53	118.82 ± 42.89	128.15 ± 22.33	143.29 ± 51.44	183.59 ± 46.64	140.19 ± 57.48	0.17875	0.208326	No
GM3(d18:1/24:1)	105.59 ± 39.15	114.02 ± 51.33	100.82 ± 44.55	114.98 ± 14.74	108.56 ± 34.09	71.26 ± 32.82	123.39 ± 29.03	94.77 ± 34.61	117.13 ± 37.81	0.392772	0.42172	No
GM3(d18:2/24:1)	4.88 ± 4.54	9.34 ± 8.57	3.88 ± 0.61	4.07 ± 0.97	4.60 ± 5.33	5.73 ± 5.74	3.08 ± 5.34	4.54 ± 8.98	4.12 ± 6.87	0.799867	0.811257	No
GM1(d18:1/16:0)	255.94 ± 46.31	233.91 ± 51.41	237.55 ± 39.74	300.30 ± 51.32	260.80 ± 57.48	214.64 ± 50.87	273.28 ± 35.22	268.62 ± 41.43	270.84 ± 68.45	0.166129	0.196111	No
SM(34:3)	7.94 ± 2.66	5.61 ± 0.89	5.64 ± 0.92	7.84 ± 1.60	6.60 ± 1.50	4.57 ± 1.15	5.66 ± 1.27	6.50 ± 1.40	4.83 ± 1.41	0.00185279	0.00334546	Yes
SM(35:2) (b)	20.24 ± 4.32	15.43 ± 2.62	16.04 ± 2.96	22.36 ± 5.36	13.32 ± 4.69	12.00 ± 2.44	19.40 ± 5.97	21.24 ± 4.63	14.70 ± 2.93	0.000295435	0.000657547	Yes
SM(37:1)	63.75 ± 8.43	53.46 ± 6.12	57.09 ± 11.67	61.99 ± 13.27	54.58 ± 12.30	49.29 ± 5.85	70.83 ± 14.57	83.81 ± 12.76	62.76 ± 8.88	6.78015e-05	0.000166516	Yes
SM(37:2)	31.77 ± 6.11	24.60 ± 3.22	25.37 ± 3.72	26.83 ± 4.64	23.61 ± 4.87	23.22 ± 4.66	26.89 ± 6.39	29.00 ± 5.22	26.83 ± 6.02	0.125958	0.153496	No
SM(38:3) (a)	2.57 ± 1.19	2.81 ± 0.37	3.37 ± 1.10	2.14 ± 0.43	2.03 ± 0.98	2.00 ± 0.80	2.60 ± 0.95	2.30 ± 0.56	3.20 ± 0.68	0.0513024	0.0673869	Yes
SM(38:3) (b)	7.34 ± 1.95	6.79 ± 1.12	7.07 ± 0.71	6.05 ± 1.19	7.39 ± 2.21	7.46 ± 1.95	8.05 ± 2.17	9.74 ± 1.25	13.12 ± 3.10	1.68858e-06	5.22888e-06	Yes
SM(40:3) (a)	57.70 ± 9.04	51.54 ± 9.95	46.18 ± 5.45	64.87 ± 10.98	44.39 ± 8.82	43.48 ± 8.72	63.10 ± 15.57	58.79 ± 6.51	52.28 ± 10.84	0.00152087	0.00280945	Yes
SM(40:3) (b)	31.67 ± 5.19	25.14 ± 3.43	25.11 ± 2.27	32.78 ± 5.75	24.05 ± 5.29	26.74 ± 2.61	36.25 ± 8.91	34.41 ± 4.14	32.48 ± 5.96	0.000333545	0.000727218	Yes
SM(41:0)	53.05 ± 8.92	46.16 ± 7.56	39.08 ± 11.44	56.42 ± 10.23	61.50 ± 17.04	37.92 ± 7.68	57.56 ± 12.14	61.30 ± 8.26	47.27 ± 8.14	0.000633523	0.00128104	Yes
SM(41:1) (a)	0.10 ± 0.00	0.10 ± 0.00	0.10 ± 0.00	0.10 ± 0.00	0.10 ± 0.00	0.10 ± 0.00	0.10 ± 0.00	0.10 ± 0.00	0.10 ± 0.00	1	1	No
SM(43:1)	186.04 ± 19.20	167.74 ± 19.89	142.69 ± 41.88	190.49 ± 20.44	170.86 ± 36.99	131.07 ± 32.55	207.21 ± 34.89	220.54 ± 27.21	186.09 ± 27.34	7.54052e-05	0.000182395	Yes
SM(43:2) (b)	101.18 ± 9.93	87.13 ± 14.20	83.76 ± 13.69	104.61 ± 9.85	85.19 ± 16.72	80.42 ± 12.46	108.14 ± 21.21	105.75 ± 14.10	98.44 ± 15.91	0.00517866	0.00851159	Yes
SM(43:2) (c)	64.07 ± 7.58	58.95 ± 5.77	51.58 ± 11.50	59.01 ± 6.72	53.72 ± 13.34	44.10 ± 10.48	66.59 ± 7.47	74.79 ± 7.96	60.67 ± 8.76	4.76266e-05	0.000120667	Yes
SM(44:1)	64.73 ± 4.17	51.89 ± 7.35	45.73 ± 12.91	60.98 ± 6.04	66.88 ± 13.01	41.81 ± 11.25	64.66 ± 14.82	96.66 ± 11.36	58.25 ± 8.05	6.4735e-10	2.98526e-09	Yes
SM(44:2)	222.29 ± 40.29	192.79 ± 25.14	163.43 ± 46.02	216.38 ± 26.57	210.42 ± 43.36	157.95 ± 41.16	226.97 ± 46.31	347.94 ± 42.92	225.65 ± 52.17	2.90996e-08	1.06588e-07	Yes
SM(44:3)	61.55 ± 8.10	55.24 ± 8.98	50.04 ± 4.74	64.73 ± 8.87	58.10 ± 14.19	63.30 ± 3.58	63.59 ± 13.02	79.85 ± 13.52	111.22 ± 15.47	2.25263e-11	1.19334e-10	Yes
SM(d16:1/19:0)	73.85 ± 17.14	66.88 ± 10.61	82.30 ± 10.88	71.58 ± 11.50	67.98 ± 19.76	53.75 ± 8.33	70.40 ± 18.60	74.47 ± 12.98	66.26 ± 7.52	0.0802406	0.10185	No
SM(d16:1/23:0)/SM(d17:1/22:0)	68.47 ± 7.54	59.01 ± 7.63	63.51 ± 9.79	76.35 ± 10.91	69.03 ± 10.73	55.92 ± 9.05	77.78 ± 13.90	91.62 ± 6.36	70.71 ± 7.32	1.8517e-06	5.70645e-06	Yes
SM(d16:1/24:1)	303.75 ± 34.39	263.78 ± 33.46	263.61 ± 29.64	324.78 ± 49.58	257.53 ± 48.15	241.91 ± 35.29	340.08 ± 85.51	331.93 ± 39.08	304.73 ± 36.58	0.00221258	0.00390706	Yes
SM(d17:1/14:0)	15.76 ± 2.56	14.34 ± 1.71	20.30 ± 2.62	17.11 ± 2.64	15.27 ± 3.87	12.50 ± 1.41	16.12 ± 2.05	16.72 ± 1.57	14.94 ± 1.12	0.000133442	0.000306581	Yes
SM(d17:1/16:0)	996.97 ± 125.99	906.00 ± 125.79	909.29 ± 96.37	1078.04 ± 120.42	881.81 ± 199.45	811.73 ± 111.97	1045.72 ± 174.82	1121.52 ± 151.44	950.88 ± 118.03	0.00635485	0.0102865	Yes
SM(d17:1/24:1)	554.62 ± 105.89	510.86 ± 78.98	488.13 ± 50.57	595.90 ± 80.57	498.67 ± 130.24	428.38 ± 60.56	575.36 ± 135.86	611.77 ± 90.72	535.39 ± 84.07	0.040239	0.054416	Yes
SM(d18:0/14:0)	26.95 ± 4.11	33.72 ± 5.28	35.05 ± 3.00	27.38 ± 5.31	22.22 ± 5.69	16.73 ± 2.94	24.17 ± 6.18	24.82 ± 4.06	23.18 ± 3.75	2.60756e-07	8.89066e-07	Yes
SM(d18:0/16:0)	1085.70 ± 150.56	965.10 ± 138.91	986.48 ± 111.25	1247.33 ± 146.50	1011.21 ± 234.55	860.10 ± 127.63	1226.31 ± 231.66	1214.90 ± 141.46	1064.08 ± 185.52	0.00186629	0.00336037	Yes
SM(d18:0/22:0)	33.66 ± 5.98	28.92 ± 4.58	29.35 ± 3.37	39.27 ± 5.52	52.94 ± 11.79	25.29 ± 5.12	36.88 ± 9.16	47.65 ± 7.00	32.92 ± 3.13	2.16346e-08	8.15753e-08	Yes
SM(d18:1/16:0)	39953.04 ± 4160.34	36578.54 ± 5072.01	33736.54 ± 4692.02	42955.90 ± 4814.53	34679.87 ± 7554.55	29925.74 ± 4090.76	41858.62 ± 9766.67	44072.79 ± 5380.69	37882.28 ± 5645.47	0.00196208	0.00350332	Yes
SM(d18:1/17:0)/SM(d17:1/18:0)	1295.82 ± 192.67	1221.69 ± 187.01	1206.98 ± 176.35	1470.21 ± 159.91	1299.49 ± 288.68	1126.58 ± 112.36	1458.88 ± 276.30	1588.42 ± 164.48	1421.47 ± 176.33	0.00401245	0.00673293	Yes
SM(d18:1/20:0)/SM(d16:1/22:0)	209.67 ± 23.54	189.68 ± 28.72	191.93 ± 21.15	231.61 ± 23.68	241.10 ± 41.84	168.76 ± 28.42	230.90 ± 34.56	295.80 ± 35.98	199.82 ± 34.76	3.88565e-07	1.30403e-06	Yes
SM(d18:1/22:0)/SM(d16:1/24:0)	2089.63 ± 116.29	1890.29 ± 248.82	1942.83 ± 223.92	2264.45 ± 256.53	2011.48 ± 426.50	1600.61 ± 174.12	2216.32 ± 384.98	2419.14 ± 326.24	2043.79 ± 338.52	0.00132038	0.00246754	Yes
SM(d18:1/23:0)/SM(d17:1/24:0)	518.42 ± 48.72	483.96 ± 59.70	449.82 ± 56.84	516.32 ± 56.57	472.36 ± 86.93	374.95 ± 36.85	548.12 ± 110.71	555.63 ± 65.55	488.31 ± 80.70	0.00209592	0.00372156	Yes
SM(d18:1/24:0)	8892.99 ± 1438.85	8044.70 ± 1284.30	6687.00 ± 2339.18	9456.89 ± 1346.24	7767.35 ± 1689.94	5893.61 ± 1588.66	9131.13 ± 1365.90	9547.19 ± 983.00	7969.96 ± 1008.48	0.000804435	0.00158173	Yes
SM(d18:1/24:1)	5968.46 ± 1082.08	5063.05 ± 653.41	5010.18 ± 576.04	6271.15 ± 868.39	5513.91 ± 1390.02	5168.11 ± 708.03	6433.62 ± 1466.23	6897.61 ± 1018.23	5991.87 ± 764.46	0.0165962	0.0249722	Yes
SM(d18:1/14:0/SM(d16:1/16:0)	1296.61 ± 148.25	1166.97 ± 168.41	1635.03 ± 188.21	1396.53 ± 211.32	1115.81 ± 303.08	957.43 ± 111.92	1346.80 ± 265.89	1342.40 ± 200.46	1167.61 ± 179.39	8.3649e-05	0.00020082	Yes
SM(d18:2/14:0)	21.38 ± 4.94	16.68 ± 3.18	21.34 ± 3.26	19.43 ± 4.85	16.29 ± 5.07	11.71 ± 1.34	13.63 ± 2.76	13.56 ± 1.16	12.88 ± 2.65	1.25195e-05	3.4442e-05	Yes
SM(d18:2/16:0)	1067.86 ± 199.68	913.86 ± 134.08	913.75 ± 148.74	1046.98 ± 142.82	915.97 ± 246.76	707.21 ± 113.10	944.02 ± 200.28	943.95 ± 152.34	852.74 ± 126.87	0.0320313	0.0447321	Yes
SM(d18:2/17:0)	27.90 ± 4.45	22.34 ± 4.50	23.54 ± 2.76	28.20 ± 4.91	25.76 ± 7.97	20.72 ± 3.92	25.08 ± 5.15	29.07 ± 4.34	29.68 ± 4.06	0.023563	0.0340178	Yes
SM(d18:1/18:0/SM(d16:1/20:0)	777.00 ± 86.45	690.36 ± 74.63	667.01 ± 91.67	839.64 ± 63.30	1063.25 ± 209.18	575.40 ± 71.15	826.53 ± 132.49	1349.36 ± 211.05	767.76 ± 127.80	2.83254e-12	1.63573e-11	Yes
SM(d18:2/18:0)	132.67 ± 26.57	108.83 ± 16.42	107.74 ± 15.52	132.56 ± 18.22	127.62 ± 32.28	111.00 ± 20.74	134.06 ± 31.68	190.60 ± 16.18	251.49 ± 29.07	9.97066e-14	6.65749e-13	Yes
SM(d18:2/18:1)	11.98 ± 1.99	13.41 ± 1.41	9.96 ± 1.84	10.55 ± 1.68	9.12 ± 2.11	7.56 ± 2.00	9.95 ± 3.35	12.57 ± 2.18	14.92 ± 2.30	7.87817e-06	2.21487e-05	Yes
SM(d18:2/20:0)	35.78 ± 6.59	32.14 ± 4.98	27.96 ± 3.13	37.73 ± 6.10	33.16 ± 5.09	27.64 ± 4.12	39.27 ± 8.12	47.94 ± 3.87	34.00 ± 4.14	9.47616e-07	3.05237e-06	Yes
SM(d18:2/22:0)	144.47 ± 9.17	131.22 ± 20.56	125.15 ± 17.15	155.34 ± 14.70	146.66 ± 28.31	110.47 ± 13.45	164.02 ± 28.84	179.57 ± 26.70	144.11 ± 11.21	1.74843e-05	4.709e-05	Yes
SM(d18:2/23:0)	59.29 ± 8.11	54.32 ± 7.25	53.35 ± 6.72	67.30 ± 8.81	57.97 ± 11.04	54.38 ± 7.34	77.46 ± 16.20	80.59 ± 10.41	68.42 ± 7.74	9.10384e-06	2.54828e-05	Yes
SM(d18:2/24:0)	535.15 ± 54.80	469.85 ± 56.06	476.42 ± 49.95	574.87 ± 88.39	487.68 ± 97.20	455.53 ± 52.72	653.23 ± 86.03	732.91 ± 114.47	598.63 ± 105.90	1.17884e-06	3.72235e-06	Yes
SM(d19:1/24:1)	18.14 ± 5.49	14.94 ± 3.71	14.67 ± 1.81	19.24 ± 2.97	19.36 ± 6.76	15.81 ± 3.48	17.14 ± 5.54	15.80 ± 2.45	17.55 ± 3.58	0.434518	0.4619	No
oxCE (18:2) [+2O]	5450.87 ± 1461.85	5994.01 ± 890.57	6608.65 ± 1019.33	6240.63 ± 561.14	7228.14 ± 1255.56	4884.75 ± 717.17	5029.47 ± 907.56	5807.67 ± 520.02	5310.31 ± 1287.74	0.0033262	0.00571608	Yes
oxCE (18:2) [+O]	757.65 ± 207.51	744.12 ± 255.33	744.98 ± 162.04	968.32 ± 337.84	755.58 ± 372.05	764.14 ± 164.78	802.11 ± 137.52	823.25 ± 275.60	671.70 ± 111.60	0.697152	0.711584	No
PC(28:0)	1722.31 ± 264.87	9805.27 ± 1196.10	17270.08 ± 1972.73	1172.69 ± 58.26	1043.11 ± 214.24	819.57 ± 99.30	1112.84 ± 192.11	1152.23 ± 113.11	946.57 ± 155.60	3.21748e-37	1.0312e-34	Yes
PC(14:0_16:0)	4861.24 ± 948.08	4623.50 ± 703.04	14006.38 ± 2109.97	5145.65 ± 911.92	3922.75 ± 919.31	2949.87 ± 381.76	4123.14 ± 1016.86	3909.26 ± 635.20	3237.83 ± 634.17	3.79196e-22	5.65267e-21	Yes
PC(31:0) (a)	372.82 ± 112.69	257.62 ± 40.77	344.77 ± 43.54	330.12 ± 66.01	298.26 ± 99.38	224.60 ± 44.12	302.36 ± 99.18	304.67 ± 63.84	252.96 ± 47.86	0.0251115	0.0359296	Yes
PC(31:0) (b)	1701.29 ± 496.62	1190.65 ± 183.35	1180.37 ± 133.29	1882.36 ± 433.95	1300.85 ± 310.24	1045.22 ± 180.54	1473.54 ± 313.42	1362.84 ± 187.16	1159.20 ± 264.61	0.000181491	0.000409632	Yes
PC(16:0_16:0)	13602.67 ± 3088.74	9745.38 ± 2153.42	8204.70 ± 1452.72	42595.72 ± 6597.85	12522.66 ± 3501.41	9011.66 ± 1463.51	15053.27 ± 3425.76	11499.55 ± 1554.13	9149.85 ± 2048.25	1.73232e-22	2.70833e-21	Yes
PC(32:1)	9583.41 ± 2115.54	6602.61 ± 1037.84	8103.93 ± 885.79	9698.78 ± 1698.18	6256.39 ± 1511.69	6511.65 ± 789.97	8723.51 ± 2047.39	8693.86 ± 1250.38	6692.63 ± 1290.57	0.000116029	0.000270452	Yes
PC(32:2)	424.03 ± 73.15	319.16 ± 47.07	564.89 ± 57.41	257.79 ± 34.69	231.95 ± 59.12	222.99 ± 23.21	291.18 ± 62.35	319.26 ± 51.55	238.28 ± 46.67	9.40173e-15	7.09001e-14	Yes
PC(33:0) (a)	249.44 ± 62.21	173.38 ± 35.02	150.69 ± 21.33	294.87 ± 47.48	218.16 ± 59.09	160.50 ± 20.52	218.16 ± 59.59	212.98 ± 27.27	170.62 ± 27.98	5.27301e-06	1.54338e-05	Yes
PC(33:0) (b)	273.43 ± 56.27	196.36 ± 38.19	170.53 ± 25.19	371.61 ± 80.01	398.56 ± 98.18	189.04 ± 20.73	254.05 ± 60.36	273.49 ± 45.31	201.44 ± 42.34	4.78633e-09	1.95416e-08	Yes
PC(33:1)	1108.77 ± 250.76	775.12 ± 111.95	679.06 ± 102.46	987.34 ± 170.33	758.59 ± 192.92	870.28 ± 87.19	992.60 ± 238.36	1085.29 ± 168.81	844.59 ± 146.00	0.000361108	0.000779361	Yes
PC(33:2)	188.20 ± 44.93	130.31 ± 18.59	115.11 ± 17.15	115.69 ± 14.68	119.82 ± 29.14	103.60 ± 11.28	146.18 ± 34.71	151.92 ± 22.25	115.34 ± 15.34	1.39363e-05	3.81759e-05	Yes
PC(16:0_18:0)	1111.22 ± 281.41	790.86 ± 142.00	686.38 ± 102.23	2231.24 ± 331.22	6308.88 ± 1399.47	769.50 ± 93.65	994.27 ± 252.93	1792.65 ± 288.74	798.72 ± 177.29	2.57792e-23	4.46607e-22	Yes
PC(16:0_18:1)	12100.59 ± 2572.85	8666.26 ± 1623.99	7587.48 ± 1313.09	13973.60 ± 2044.99	10317.94 ± 2478.92	13137.71 ± 1600.98	24575.14 ± 6391.27	18010.69 ± 3509.44	13409.90 ± 2685.99	2.40922e-11	1.25554e-10	Yes
PC(16:0_18:2)	6378.35 ± 1186.70	4586.04 ± 604.19	4133.89 ± 486.82	5434.52 ± 849.54	4353.57 ± 1211.69	5076.71 ± 431.09	5963.64 ± 1450.17	6159.81 ± 772.29	5071.06 ± 798.24	0.000422115	0.00089299	Yes
PC(16:1_18:2)	148.86 ± 30.19	95.74 ± 15.96	90.47 ± 9.16	91.54 ± 13.59	81.61 ± 20.44	59.13 ± 9.01	93.72 ± 24.98	91.11 ± 18.09	68.34 ± 8.76	1.203e-08	4.70197e-08	Yes
PC(16:0_18:3) (a)	104.00 ± 17.54	70.93 ± 8.39	130.40 ± 14.37	71.19 ± 11.99	55.16 ± 11.73	51.72 ± 4.77	76.76 ± 14.31	81.21 ± 11.19	57.99 ± 14.38	6.03767e-14	4.07384e-13	Yes
PC(16:0_18:3) (b)	123.43 ± 20.88	88.28 ± 11.68	107.30 ± 13.62	87.62 ± 13.03	78.90 ± 19.31	97.75 ± 12.41	115.20 ± 21.80	122.16 ± 10.58	101.96 ± 19.64	6.19768e-05	0.000153387	Yes
PC(14:0_20:4)	158.91 ± 27.99	142.01 ± 17.41	645.88 ± 71.59	83.32 ± 6.55	85.05 ± 18.50	109.78 ± 13.04	125.74 ± 28.82	149.16 ± 22.38	123.20 ± 16.08	1.3228e-32	1.69583e-30	Yes
PC(34:5)	14.49 ± 1.60	40.07 ± 4.25	22.93 ± 2.85	6.93 ± 1.09	6.60 ± 1.27	6.11 ± 0.92	9.02 ± 1.01	8.37 ± 0.88	7.21 ± 0.94	1.94171e-32	1.77805e-30	Yes
PC(15-MHDA_18:1)	107.98 ± 30.42	77.93 ± 13.74	70.37 ± 6.40	95.01 ± 12.11	98.68 ± 38.77	109.38 ± 12.33	112.51 ± 34.24	127.95 ± 15.09	109.52 ± 21.86	0.00274005	0.00477274	Yes
PC(17:0_18:1)	233.14 ± 43.10	169.89 ± 31.00	156.44 ± 29.77	222.61 ± 47.12	323.33 ± 73.70	206.82 ± 19.97	251.52 ± 71.51	322.69 ± 46.38	221.14 ± 41.39	3.31886e-07	1.11968e-06	Yes
PC(15-MHDA_18:2)	185.74 ± 41.24	124.15 ± 24.80	113.94 ± 21.10	132.71 ± 22.18	132.17 ± 31.80	160.15 ± 25.94	171.73 ± 42.82	197.04 ± 25.80	161.71 ± 30.63	8.84423e-05	0.000210749	Yes
PC(17:0_18:2)	138.90 ± 24.93	101.75 ± 18.14	99.14 ± 12.72	108.07 ± 21.43	105.25 ± 22.82	114.44 ± 15.36	141.27 ± 28.74	173.21 ± 24.07	117.79 ± 25.61	3.48945e-06	1.04034e-05	Yes
PC(17:1_18:2)	35.59 ± 7.73	23.03 ± 4.26	19.37 ± 2.44	19.88 ± 3.04	21.63 ± 6.11	15.44 ± 2.39	24.21 ± 7.00	22.76 ± 2.91	17.90 ± 3.94	6.09646e-07	2.01435e-06	Yes
PC(15:0_20:3)	41.51 ± 7.58	29.95 ± 4.61	31.55 ± 4.27	27.17 ± 2.85	28.79 ± 5.99	25.29 ± 3.19	39.33 ± 5.45	39.10 ± 5.30	28.14 ± 5.38	8.06577e-07	2.62445e-06	Yes
PC(15:0_20:4)	83.75 ± 14.85	50.93 ± 6.19	41.28 ± 5.82	43.75 ± 5.45	41.52 ± 10.26	54.40 ± 7.32	65.73 ± 14.36	76.83 ± 7.50	58.86 ± 11.78	3.46618e-10	1.64579e-09	Yes
PC(35:5)	4.27 ± 0.79	2.85 ± 0.58	2.31 ± 0.36	2.56 ± 0.42	2.50 ± 0.43	2.40 ± 0.36	3.38 ± 0.63	3.31 ± 0.41	2.46 ± 0.52	1.91197e-07	6.66071e-07	Yes
PC(36:0)	10.09 ± 1.62	8.61 ± 1.43	7.54 ± 0.64	12.07 ± 1.37	187.30 ± 37.09	8.01 ± 1.27	11.44 ± 2.91	26.01 ± 2.65	8.00 ± 1.68	9.74276e-29	3.67359e-27	Yes
PC(18:0_18:1)	1086.40 ± 254.96	804.63 ± 133.49	723.25 ± 124.60	1181.66 ± 206.95	5406.74 ± 1289.66	1119.30 ± 89.17	1293.55 ± 319.17	5167.00 ± 842.07	1038.58 ± 160.14	4.01409e-23	6.77114e-22	Yes
PC(18:1_18:1)	1751.44 ± 445.78	1257.46 ± 208.94	1122.74 ± 90.94	1332.94 ± 211.38	1616.24 ± 454.68	8786.83 ± 1220.59	5700.33 ± 1351.89	9502.26 ± 1884.57	11685.03 ± 1826.87	3.69948e-25	7.64958e-24	Yes
PC(18:0_18:2)	860.89 ± 129.60	635.71 ± 95.51	584.69 ± 79.81	705.05 ± 131.29	1328.85 ± 247.54	2469.27 ± 242.96	2271.51 ± 406.70	4014.74 ± 623.70	3328.10 ± 683.29	2.57087e-23	4.57758e-22	Yes
PC(18:1_18:2)	1123.08 ± 274.50	754.08 ± 134.91	677.02 ± 76.71	734.16 ± 130.63	702.12 ± 198.76	817.39 ± 95.67	1014.20 ± 255.98	1036.07 ± 122.64	911.11 ± 174.41	0.000119482	0.000277493	Yes
PC(16:0_20:3) (a)	669.95 ± 105.91	480.27 ± 81.68	475.56 ± 73.09	725.99 ± 101.61	452.00 ± 100.60	478.16 ± 41.98	707.95 ± 167.23	728.27 ± 86.58	485.79 ± 83.53	1.33617e-07	4.73196e-07	Yes
PC(16:0_20:3) (b)	142.88 ± 26.08	95.68 ± 15.43	88.38 ± 15.65	163.83 ± 21.24	103.58 ± 22.00	96.85 ± 7.18	134.95 ± 24.66	141.90 ± 19.43	99.68 ± 18.98	1.08318e-08	4.25963e-08	Yes
PC(18:2_18:2)	131.28 ± 27.27	106.61 ± 15.76	93.42 ± 16.54	82.20 ± 12.44	72.80 ± 16.32	57.51 ± 8.42	82.87 ± 21.69	86.71 ± 12.25	66.50 ± 10.47	3.13714e-08	1.14256e-07	Yes
PC(16:0_20:4)	9147.79 ± 2123.95	6140.73 ± 1089.35	6012.90 ± 722.41	9916.41 ± 1047.92	5541.43 ± 1157.10	6246.56 ± 502.25	8816.94 ± 1764.39	8228.66 ± 642.19	6475.63 ± 937.65	2.63456e-08	9.76158e-08	Yes
PC(16:1_20:4)	269.18 ± 64.09	184.25 ± 21.69	213.88 ± 28.02	193.90 ± 24.57	165.74 ± 47.89	143.56 ± 24.82	178.70 ± 36.29	188.75 ± 21.88	169.57 ± 30.25	3.45125e-05	8.92037e-05	Yes
PC(16:0_20:5)	218.05 ± 38.61	151.13 ± 15.58	161.51 ± 22.41	192.01 ± 32.14	121.04 ± 25.55	126.39 ± 7.09	185.61 ± 31.70	185.66 ± 19.72	136.31 ± 29.80	1.33608e-07	4.75794e-07	Yes
PC 36:6(a)	9.41 ± 2.50	8.48 ± 1.11	6.47 ± 1.26	5.66 ± 0.79	5.14 ± 1.30	3.52 ± 0.60	5.93 ± 1.63	5.53 ± 0.74	4.21 ± 0.53	2.85147e-09	1.18688e-08	Yes
PC(14:0_22:6)	28.85 ± 4.40	24.75 ± 3.08	83.80 ± 12.98	16.70 ± 2.37	17.20 ± 3.43	15.03 ± 2.19	21.41 ± 4.53	24.26 ± 3.82	18.36 ± 3.49	1.95627e-25	4.32403e-24	Yes
PC(15-MHDA_20:4)	61.50 ± 8.33	44.58 ± 6.06	41.01 ± 5.19	44.47 ± 5.98	40.36 ± 11.61	41.73 ± 5.24	52.19 ± 13.14	56.55 ± 5.55	46.63 ± 6.76	0.000132241	0.000304915	Yes
PC(17:0_20:4)	109.56 ± 17.73	80.01 ± 10.84	71.65 ± 16.01	68.62 ± 7.62	64.59 ± 19.00	74.61 ± 7.57	87.87 ± 22.34	96.53 ± 13.12	79.50 ± 13.85	7.13102e-05	0.000174465	Yes
PC(15:0_22:6)	11.77 ± 2.51	7.94 ± 0.78	6.70 ± 1.17	6.83 ± 0.76	7.18 ± 2.28	6.92 ± 0.78	9.41 ± 1.86	11.13 ± 1.33	7.66 ± 1.18	1.62302e-07	5.71626e-07	Yes
PC(38:2)	106.87 ± 23.43	80.39 ± 13.54	74.17 ± 9.67	98.86 ± 17.42	142.43 ± 32.50	185.29 ± 16.39	145.82 ± 36.40	209.34 ± 19.31	180.98 ± 31.40	3.50683e-14	2.41707e-13	Yes
PC(18:0_20:3)	306.97 ± 70.43	232.68 ± 36.27	237.88 ± 40.13	306.48 ± 46.25	297.01 ± 52.51	241.70 ± 43.40	343.28 ± 72.77	349.77 ± 52.86	286.37 ± 47.86	0.000907005	0.00175647	Yes
PC(18:1_20:3)	264.60 ± 57.86	195.71 ± 34.66	215.36 ± 25.60	231.56 ± 26.63	188.71 ± 53.67	234.17 ± 28.43	292.33 ± 84.94	286.98 ± 30.16	266.19 ± 41.58	0.00120287	0.00226112	Yes
PC(38:4) (b)	463.25 ± 71.08	352.95 ± 31.15	337.27 ± 34.45	568.53 ± 67.81	289.61 ± 53.20	340.13 ± 35.68	471.91 ± 68.09	491.71 ± 67.24	366.56 ± 54.45	4.66466e-11	2.39204e-10	Yes
PC(18:0_20:4)	1267.71 ± 321.28	948.92 ± 121.25	816.10 ± 98.19	1035.70 ± 127.88	2723.69 ± 654.48	893.97 ± 89.31	986.55 ± 241.30	1685.99 ± 317.97	882.54 ± 159.16	1.21241e-14	9.03668e-14	Yes
PC(38:5) (a)	2528.07 ± 575.14	1738.77 ± 199.08	1636.52 ± 229.20	1948.15 ± 176.00	1624.84 ± 405.16	2482.71 ± 292.33	3066.45 ± 732.53	2944.14 ± 320.55	2972.85 ± 619.06	1.48001e-08	5.74963e-08	Yes
PC(38:5) (b)	350.61 ± 58.28	232.65 ± 27.45	249.02 ± 37.50	296.39 ± 46.20	249.97 ± 53.35	312.58 ± 17.37	451.17 ± 64.17	446.11 ± 65.05	349.05 ± 76.05	4.40994e-10	2.06334e-09	Yes
PC(38:6) (a)	340.48 ± 58.32	223.07 ± 29.01	211.74 ± 20.39	216.39 ± 25.11	175.55 ± 46.87	159.92 ± 18.10	237.28 ± 46.63	228.98 ± 27.84	187.50 ± 25.38	2.21802e-09	9.41555e-09	Yes
PC(16:0_22:6)	603.78 ± 129.59	419.94 ± 74.32	388.13 ± 58.99	686.24 ± 101.44	384.17 ± 92.20	350.75 ± 32.12	608.15 ± 139.02	558.32 ± 96.24	388.44 ± 73.15	2.82631e-08	1.04119e-07	Yes
PC(18:2_20:5)	7.57 ± 1.90	4.88 ± 0.68	4.35 ± 1.01	4.67 ± 0.74	4.87 ± 1.22	3.39 ± 0.81	5.10 ± 1.27	5.81 ± 0.55	4.09 ± 0.77	3.07898e-06	9.30957e-06	Yes
PC(16:1_22:6)	41.98 ± 9.85	29.44 ± 6.07	24.80 ± 3.45	32.06 ± 4.59	26.80 ± 6.56	22.23 ± 3.57	31.96 ± 8.23	31.43 ± 3.98	23.56 ± 3.67	2.51642e-05	6.63797e-05	Yes
PC(38:7) (c)	7.26 ± 1.31	5.25 ± 0.91	5.15 ± 1.09	5.80 ± 1.41	4.94 ± 1.08	4.96 ± 0.56	6.09 ± 1.92	6.67 ± 0.58	4.89 ± 1.53	0.0109503	0.0171199	Yes
PC (39:5) (a)	15.36 ± 2.07	11.35 ± 1.51	11.30 ± 1.86	11.40 ± 1.33	9.52 ± 2.50	9.28 ± 1.33	11.72 ± 1.67	14.82 ± 1.49	11.00 ± 2.04	1.12759e-06	3.57815e-06	Yes
PC (39:5) (b)	41.75 ± 9.22	31.02 ± 3.98	27.98 ± 4.00	31.01 ± 4.05	26.51 ± 7.30	27.01 ± 3.41	35.55 ± 6.82	35.73 ± 5.34	28.82 ± 4.55	0.00032176	0.00070633	Yes
PC(15-MHDA_22:6)	9.63 ± 2.05	6.93 ± 1.53	6.54 ± 1.07	6.33 ± 1.26	6.29 ± 2.46	6.30 ± 0.75	7.73 ± 1.37	8.75 ± 1.35	6.74 ± 2.10	0.0049681	0.0081865	Yes
PC(17:0_22:6)	11.57 ± 2.73	8.56 ± 1.71	7.25 ± 0.97	7.84 ± 1.91	7.09 ± 1.73	6.56 ± 1.08	9.48 ± 2.05	10.86 ± 1.56	7.08 ± 1.13	1.48285e-05	4.02756e-05	Yes
PC(18:0_22:4)	211.49 ± 31.78	154.47 ± 14.23	144.23 ± 18.75	202.95 ± 20.96	468.82 ± 94.82	140.46 ± 13.29	164.77 ± 26.42	276.42 ± 35.45	133.22 ± 18.05	3.85588e-19	3.68898e-18	Yes
PC(20:0_20:4)	14.30 ± 1.06	11.14 ± 1.58	11.22 ± 1.22	12.93 ± 2.23	22.05 ± 4.25	9.29 ± 1.33	12.10 ± 2.18	16.76 ± 2.48	11.04 ± 1.55	4.69388e-12	2.63928e-11	Yes
PC(18:0_22:5) (n3)	357.20 ± 56.74	288.93 ± 51.27	257.04 ± 40.50	315.90 ± 27.89	586.62 ± 126.07	266.27 ± 31.68	324.51 ± 74.70	452.19 ± 53.00	268.83 ± 49.97	1.50327e-11	8.16604e-11	Yes
PC(18:0_22:5) (n6)	28.44 ± 4.16	22.46 ± 3.14	20.58 ± 2.49	25.43 ± 2.97	65.69 ± 15.93	18.37 ± 1.13	24.46 ± 5.70	37.23 ± 3.62	18.83 ± 3.36	1.40955e-16	1.15836e-15	Yes
PC(18:0_22:6)	138.43 ± 36.76	101.53 ± 18.08	85.41 ± 14.72	117.99 ± 22.00	324.58 ± 95.79	78.99 ± 8.72	104.29 ± 24.70	173.63 ± 27.24	77.06 ± 16.83	4.38179e-14	2.988e-13	Yes
PC(40:7) (a)	55.67 ± 11.28	40.04 ± 6.28	40.50 ± 5.26	41.01 ± 3.40	29.56 ± 7.63	27.72 ± 5.54	43.55 ± 11.70	39.15 ± 4.35	35.94 ± 5.78	3.03297e-06	9.21391e-06	Yes
PC(18:1_22:6) (a)	582.50 ± 155.68	429.49 ± 58.03	391.24 ± 52.31	434.96 ± 72.82	425.33 ± 133.58	539.50 ± 53.02	709.19 ± 203.70	708.19 ± 132.09	652.00 ± 89.22	4.88448e-06	1.43622e-05	Yes
PC(18:1_22:6) (b)	68.88 ± 12.31	54.96 ± 7.09	59.81 ± 10.30	54.02 ± 13.81	41.70 ± 9.07	64.37 ± 11.27	95.83 ± 21.33	97.67 ± 22.67	73.64 ± 20.55	2.52346e-07	8.69645e-07	Yes
PC(40:8)	212.14 ± 28.77	160.17 ± 22.63	131.57 ± 12.11	142.69 ± 13.92	106.07 ± 22.02	89.45 ± 6.90	156.69 ± 33.98	137.46 ± 15.95	127.91 ± 26.19	1.32307e-10	6.47397e-10	Yes
PC(O-16:0/16:0)	923.79 ± 183.62	642.26 ± 154.07	587.06 ± 118.35	1596.66 ± 336.74	849.21 ± 253.91	630.50 ± 93.84	929.69 ± 252.68	864.43 ± 159.43	719.26 ± 187.95	1.46689e-09	6.44024e-09	Yes
PC(O-32:1)	54.87 ± 15.50	34.27 ± 5.55	33.67 ± 3.12	75.33 ± 9.18	48.97 ± 13.68	35.16 ± 5.06	54.10 ± 15.19	48.82 ± 7.02	37.62 ± 8.14	2.25974e-08	8.47071e-08	Yes
PC(O-32:2)	32.03 ± 7.66	24.35 ± 4.14	29.42 ± 4.88	21.70 ± 3.69	20.95 ± 4.80	21.75 ± 2.81	29.15 ± 7.54	30.84 ± 3.45	23.41 ± 5.30	0.000695969	0.00139848	Yes
PC(O-34:1)	1539.07 ± 348.26	1095.89 ± 215.61	1113.40 ± 221.60	1793.84 ± 368.64	1338.20 ± 419.48	1423.20 ± 163.89	1799.98 ± 399.14	1838.13 ± 299.49	1384.62 ± 301.61	0.00022593	0.000504603	Yes
PC(O-34:2)	308.10 ± 65.28	239.74 ± 50.45	237.10 ± 47.70	283.79 ± 61.87	232.20 ± 64.75	243.11 ± 23.79	348.59 ± 102.40	358.31 ± 54.51	253.84 ± 65.56	0.00215241	0.0038113	Yes
PC(O-34:4)	58.23 ± 11.54	43.41 ± 6.01	43.67 ± 5.95	36.41 ± 6.06	33.77 ± 7.92	58.13 ± 5.52	63.05 ± 14.24	69.21 ± 6.35	62.25 ± 12.83	5.77957e-09	2.34475e-08	Yes
PC(O-35:4)	30.51 ± 6.60	22.16 ± 3.34	20.34 ± 2.40	20.14 ± 4.19	18.23 ± 3.66	32.36 ± 3.92	31.02 ± 8.14	36.40 ± 5.00	30.17 ± 4.28	2.4243e-08	9.03474e-08	Yes
PC(O-36:0)	14.12 ± 4.34	10.55 ± 1.78	8.72 ± 1.94	19.71 ± 2.94	165.15 ± 46.35	9.72 ± 1.89	13.26 ± 4.06	24.22 ± 3.23	10.48 ± 1.84	7.8421e-22	1.04725e-20	Yes
PC(O-18:0/18:1)	13.18 ± 1.59	9.38 ± 1.41	10.48 ± 1.11	13.08 ± 1.98	12.96 ± 2.56	10.96 ± 2.28	14.42 ± 2.05	16.49 ± 2.39	11.28 ± 1.98	3.46636e-06	1.03829e-05	Yes
PC(O-18:1/18:1)	173.66 ± 50.65	143.33 ± 36.26	135.65 ± 22.96	164.22 ± 32.36	172.13 ± 51.24	232.32 ± 27.89	266.78 ± 73.57	331.07 ± 53.92	239.50 ± 58.71	1.68409e-08	6.42561e-08	Yes
PC(O-18:0/18:2)	66.70 ± 10.31	53.18 ± 11.40	54.18 ± 8.67	63.90 ± 14.99	69.58 ± 18.55	76.52 ± 5.61	103.02 ± 24.84	132.58 ± 21.69	82.52 ± 26.06	1.52304e-09	6.64127e-09	Yes
PC(O-18:1/18:2)	151.38 ± 48.34	115.23 ± 30.99	109.28 ± 18.40	120.81 ± 29.83	111.39 ± 38.50	107.45 ± 15.67	138.65 ± 38.57	161.56 ± 32.88	115.98 ± 27.91	0.044078	0.0591088	Yes
PC(O-16:0/20:3)	127.91 ± 25.31	101.76 ± 19.02	107.11 ± 21.15	120.09 ± 27.39	102.39 ± 28.03	104.49 ± 14.69	151.53 ± 36.70	163.65 ± 29.54	114.50 ± 25.73	0.000489416	0.00102187	Yes
PC(O-16:0/20:4)	1067.98 ± 286.10	720.59 ± 131.55	699.08 ± 137.95	792.91 ± 141.31	659.32 ± 177.83	1007.05 ± 138.49	1159.09 ± 327.39	1198.64 ± 141.69	1045.66 ± 259.89	2.19755e-05	5.8693e-05	Yes
PC(O-36:5)	87.29 ± 19.55	65.41 ± 11.05	68.65 ± 11.13	68.41 ± 7.94	59.82 ± 14.01	84.24 ± 9.78	95.29 ± 24.95	98.14 ± 11.02	91.49 ± 18.71	9.38575e-05	0.000222002	Yes
PC(O-18:0/20:4)	125.57 ± 32.03	94.72 ± 20.19	93.66 ± 17.00	102.67 ± 17.77	132.68 ± 43.29	107.43 ± 12.84	135.11 ± 36.17	145.82 ± 18.86	116.42 ± 20.70	0.00742155	0.0118634	Yes
PC(O-38:5)	1102.40 ± 286.61	822.00 ± 175.68	844.53 ± 202.55	970.49 ± 193.34	742.54 ± 221.30	1052.28 ± 149.63	1156.98 ± 338.94	1229.92 ± 208.87	1099.33 ± 305.04	0.0100275	0.0158707	Yes
PC(O-16:0/22:6)	115.06 ± 44.04	78.93 ± 17.25	67.97 ± 14.22	189.77 ± 39.46	80.91 ± 29.69	87.61 ± 16.66	112.38 ± 38.85	108.44 ± 15.89	89.87 ± 20.22	1.12134e-07	4.01551e-07	Yes
PC(O-40:5)	46.77 ± 7.25	36.99 ± 5.20	39.75 ± 5.63	44.45 ± 7.55	45.58 ± 11.83	41.63 ± 4.90	54.51 ± 11.06	58.48 ± 6.24	44.48 ± 9.94	0.000733724	0.00146516	Yes
PC(O-18:0/22:6)	22.77 ± 4.79	17.96 ± 4.56	17.87 ± 3.40	20.58 ± 3.48	28.68 ± 9.40	20.38 ± 3.73	24.83 ± 6.66	25.53 ± 3.50	19.74 ± 4.56	0.00928232	0.0147642	Yes
PC(O-40:7) (a)	109.00 ± 36.91	83.46 ± 19.82	82.38 ± 20.94	111.87 ± 32.88	78.36 ± 27.11	109.47 ± 24.95	140.12 ± 52.04	125.66 ± 32.83	98.84 ± 30.70	0.0245775	0.0352443	Yes
PC(O-40:7) (b)	39.56 ± 10.30	26.59 ± 8.09	25.02 ± 6.92	54.48 ± 16.62	26.83 ± 9.12	49.08 ± 8.56	122.43 ± 40.47	93.68 ± 22.47	48.25 ± 16.76	3.01426e-12	1.72513e-11	Yes
PC(P-16:0/14:0)	8.38 ± 1.37	7.70 ± 1.65	21.00 ± 2.63	10.68 ± 1.15	7.31 ± 2.43	5.78 ± 1.04	7.56 ± 1.69	7.43 ± 1.68	5.96 ± 0.90	5.54734e-19	5.07978e-18	Yes
PC(P-16:0/16:0)	50.12 ± 14.27	31.14 ± 5.06	30.56 ± 2.81	69.01 ± 8.39	44.67 ± 12.55	31.91 ± 4.61	49.22 ± 14.04	44.29 ± 6.54	34.13 ± 7.47	2.12261e-08	8.05085e-08	Yes
PC(P-16:0/16:1)	17.07 ± 4.30	12.81 ± 2.38	13.47 ± 1.43	15.59 ± 2.69	14.18 ± 4.43	12.25 ± 2.33	17.18 ± 3.87	18.76 ± 3.33	11.77 ± 3.42	0.0036789	0.00623856	Yes
PC(P-16:0/18:0)	7.01 ± 0.75	5.88 ± 1.20	6.28 ± 1.52	8.64 ± 1.37	12.05 ± 2.29	6.88 ± 1.22	8.99 ± 2.84	10.96 ± 1.67	7.48 ± 1.74	2.59603e-07	8.89868e-07	Yes
PC(P-16:0/18:1)	20.81 ± 4.53	15.39 ± 2.63	15.65 ± 2.14	18.63 ± 2.29	22.53 ± 6.02	18.49 ± 2.63	25.18 ± 4.77	28.33 ± 4.22	21.59 ± 4.37	5.78728e-06	1.66352e-05	Yes
PC(P-16:0/18:2)	13.85 ± 2.59	9.40 ± 2.08	10.09 ± 2.00	10.74 ± 1.64	12.88 ± 3.45	8.41 ± 2.11	12.11 ± 3.18	13.30 ± 1.48	8.43 ± 2.47	0.000457269	0.000961015	Yes
PC(P-16:0/18:3)	24.37 ± 5.43	17.08 ± 2.17	21.55 ± 3.59	20.81 ± 4.17	24.27 ± 5.28	17.18 ± 2.12	21.61 ± 3.34	26.74 ± 3.27	17.75 ± 2.83	0.000150926	0.000343062	Yes
PC(P-35:2)(a)	2.65 ± 0.45	1.86 ± 0.52	2.11 ± 0.62	2.49 ± 0.68	2.27 ± 0.60	2.23 ± 0.58	2.49 ± 1.08	3.01 ± 0.90	2.62 ± 0.57	0.204303	0.234273	No
PC(P-35:2)(b)	0.75 ± 0.29	0.71 ± 0.20	0.93 ± 0.21	0.82 ± 0.18	0.78 ± 0.33	0.50 ± 0.08	0.93 ± 0.58	1.05 ± 0.27	0.80 ± 0.25	0.137161	0.164954	No
PC(P-15:0/20:4) (a)	3.60 ± 1.21	2.57 ± 0.53	2.64 ± 0.49	2.48 ± 0.62	3.68 ± 1.34	2.61 ± 0.51	3.37 ± 0.95	4.32 ± 1.09	3.42 ± 1.30	0.0153877	0.023318	Yes
PC(P-15:0/20:4) (b)	6.57 ± 0.82	5.01 ± 0.75	5.09 ± 0.79	4.62 ± 1.24	6.00 ± 1.93	6.42 ± 1.13	6.70 ± 1.18	8.70 ± 1.70	7.30 ± 1.51	3.71965e-05	9.57547e-05	Yes
PC(P-18:1/18:1)	8.95 ± 1.68	7.00 ± 1.79	7.76 ± 1.51	7.65 ± 1.82	7.39 ± 1.53	8.01 ± 0.80	10.85 ± 3.75	12.59 ± 1.73	8.74 ± 1.89	0.000138188	0.000315225	Yes
PC(P-18:0/18:2)	3.46 ± 0.63	2.36 ± 0.54	2.50 ± 0.91	3.02 ± 0.69	2.84 ± 0.73	2.11 ± 0.26	3.63 ± 1.06	4.25 ± 0.94	3.22 ± 0.84	0.000329619	0.000721111	Yes
PC(P-36:3)	42.50 ± 6.95	30.82 ± 5.61	32.75 ± 4.86	30.78 ± 6.82	29.73 ± 6.88	43.49 ± 5.41	53.03 ± 10.76	60.79 ± 7.03	46.38 ± 11.77	3.39343e-09	1.39435e-08	Yes
PC(P-16:0/20:4)	42.38 ± 8.10	29.32 ± 4.79	24.74 ± 2.76	30.19 ± 5.05	33.15 ± 7.40	45.64 ± 7.34	44.85 ± 9.84	58.59 ± 6.11	58.00 ± 12.76	1.11243e-10	5.52767e-10	Yes
PC(P-16:0/20:5)	5.05 ± 0.73	4.36 ± 0.46	6.49 ± 1.85	4.31 ± 0.75	4.53 ± 0.90	4.72 ± 1.09	5.52 ± 1.48	6.51 ± 0.91	5.62 ± 1.30	0.00352582	0.00601077	Yes
PC(P-17:0/20:4) (a)	4.35 ± 1.32	2.86 ± 0.67	3.18 ± 0.71	3.60 ± 0.71	2.68 ± 0.57	4.01 ± 0.63	4.44 ± 0.95	5.12 ± 0.84	3.99 ± 1.68	0.00097181	0.00186506	Yes
PC(P-17:0/20:4) (b)	2.01 ± 0.57	1.43 ± 0.48	1.46 ± 0.09	1.53 ± 0.20	1.43 ± 0.50	2.24 ± 0.69	1.94 ± 0.60	2.42 ± 0.32	2.45 ± 0.65	0.000480747	0.00100706	Yes
PC(P-18:0/20:4)	9.36 ± 2.40	6.70 ± 0.97	7.02 ± 1.74	7.40 ± 0.66	6.90 ± 2.33	9.30 ± 1.91	11.04 ± 3.31	11.15 ± 1.86	9.90 ± 2.02	0.00042001	0.000891479	Yes
PC(P-38:5) (a)	134.30 ± 51.12	89.44 ± 20.28	74.08 ± 16.76	290.89 ± 47.19	93.75 ± 34.94	94.35 ± 18.40	130.65 ± 46.48	119.06 ± 17.11	97.09 ± 23.23	1.77332e-13	1.1599e-12	Yes
PC(P-38:5) (b)	109.94 ± 30.20	69.16 ± 17.06	59.94 ± 12.10	401.58 ± 71.56	76.54 ± 22.66	67.93 ± 10.99	142.67 ± 47.85	103.61 ± 18.17	75.81 ± 27.41	1.98559e-21	2.44762e-20	Yes
PC(P-16:0/22:6)	8.45 ± 1.41	5.60 ± 1.12	5.56 ± 0.87	6.96 ± 1.61	7.43 ± 1.84	7.61 ± 1.43	8.29 ± 1.91	8.61 ± 2.46	7.39 ± 2.79	0.0347054	0.0478412	Yes
PC(P-20:0/20:4)	1.43 ± 0.41	1.26 ± 0.27	1.44 ± 0.29	1.56 ± 0.33	1.50 ± 0.42	1.67 ± 0.54	1.75 ± 0.42	1.99 ± 0.37	2.04 ± 0.30	0.0121036	0.0187402	Yes
PC(P-18:0/22:5)	10.55 ± 1.18	8.70 ± 1.76	8.82 ± 1.32	13.60 ± 2.30	29.39 ± 7.98	9.66 ± 1.00	13.16 ± 3.99	16.57 ± 1.82	11.32 ± 2.69	3.47153e-13	2.16044e-12	Yes
PC(P-18:0/22:6)	1.55 ± 0.48	1.23 ± 0.19	1.14 ± 0.51	1.24 ± 0.41	1.16 ± 0.21	1.32 ± 0.48	1.71 ± 0.49	1.72 ± 0.46	1.40 ± 0.48	0.131431	0.159559	No
PC(P-18:1/22:6)	1.11 ± 0.39	0.60 ± 0.40	0.90 ± 0.44	1.34 ± 0.26	0.79 ± 0.79	1.00 ± 0.46	1.18 ± 0.83	1.35 ± 0.66	0.81 ± 0.56	0.278349	0.308688	No
LPC(14:0) [sn2]	39.27 ± 20.18	32.99 ± 5.09	211.52 ± 116.75	19.95 ± 2.23	15.87 ± 3.95	12.85 ± 2.29	43.43 ± 23.24	26.57 ± 18.71	37.19 ± 24.95	1.28507e-09	5.68089e-09	Yes
LPC(14:0) [sn1]	46.15 ± 9.87	50.63 ± 6.45	289.14 ± 52.03	37.43 ± 2.89	37.63 ± 9.33	21.78 ± 3.23	56.02 ± 16.79	40.57 ± 12.78	37.32 ± 11.72	1.33727e-26	3.57163e-25	Yes
LPC(15:0) [sn2]	11.22 ± 4.25	6.91 ± 1.31	7.17 ± 2.21	6.75 ± 0.76	6.48 ± 1.78	4.81 ± 1.21	12.77 ± 6.51	9.71 ± 5.24	11.26 ± 6.86	0.0148031	0.0226463	Yes
LPC(15:0) [sn1]	17.06 ± 2.92	13.69 ± 1.86	13.34 ± 1.49	14.84 ± 2.30	16.06 ± 2.88	8.77 ± 2.04	19.79 ± 4.34	16.16 ± 4.01	13.08 ± 3.68	1.57836e-05	4.26891e-05	Yes
LPC(16:0) [sn2]	378.48 ± 151.90	226.50 ± 43.30	247.04 ± 103.18	486.16 ± 48.79	232.42 ± 51.40	165.87 ± 30.26	699.69 ± 342.16	317.28 ± 162.96	399.85 ± 239.91	2.65258e-05	6.96845e-05	Yes
LPC(16:0) [sn1]	1037.18 ± 240.77	821.41 ± 153.62	852.38 ± 106.45	1761.93 ± 213.48	988.61 ± 235.65	479.17 ± 81.96	1403.09 ± 398.57	849.26 ± 174.93	670.02 ± 182.70	3.96358e-12	2.24837e-11	Yes
LPC(16:1) [sn2]	77.84 ± 46.72	35.57 ± 12.58	51.22 ± 35.67	37.78 ± 4.21	31.02 ± 10.39	18.89 ± 6.80	100.27 ± 73.55	50.73 ± 48.68	63.71 ± 51.20	0.0271986	0.0385714	Yes
LPC(16:1) [sn1]	88.59 ± 28.19	65.24 ± 9.62	70.43 ± 17.86	79.74 ± 9.99	75.98 ± 17.30	38.59 ± 7.07	133.73 ± 69.78	80.88 ± 45.66	79.01 ± 43.74	0.00577912	0.00942599	Yes
LPC(15-MHDA) [sn2]	3.46 ± 2.32	2.45 ± 0.95	2.65 ± 1.29	3.08 ± 1.41	3.59 ± 1.04	1.68 ± 0.70	4.16 ± 2.25	3.28 ± 2.64	4.66 ± 3.19	0.271198	0.301802	No
LPC(15-MHDA) [sn1] [104_sn1]	9.37 ± 2.21	7.83 ± 1.66	8.63 ± 1.57	8.36 ± 1.05	8.70 ± 2.51	3.58 ± 1.31	9.98 ± 4.11	7.13 ± 2.60	6.02 ± 1.44	0.000403565	0.000865167	Yes
LPC(15-MHDA) [sn1] / LPC(17:0) [sn2]	15.46 ± 5.03	10.48 ± 1.42	12.57 ± 1.22	13.96 ± 1.34	17.90 ± 3.05	8.74 ± 1.62	16.50 ± 3.83	11.96 ± 4.28	11.68 ± 3.45	8.56984e-05	0.000204973	Yes
LPC(17:0) [sn1]	27.35 ± 5.25	23.24 ± 3.54	24.90 ± 4.58	30.21 ± 6.03	34.38 ± 8.62	15.95 ± 2.32	35.64 ± 8.60	28.12 ± 4.35	22.49 ± 4.36	5.36962e-06	1.56451e-05	Yes
LPC(17:1 ) [sn2] (a)	9.93 ± 6.47	5.04 ± 1.88	7.06 ± 5.56	4.25 ± 0.86	5.11 ± 1.51	2.31 ± 1.04	13.16 ± 9.26	7.04 ± 6.22	9.40 ± 7.41	0.0354529	0.0486623	Yes
LPC(17:1) (a) [sn1] [104_sn1]	11.93 ± 2.48	9.97 ± 1.98	9.99 ± 1.35	12.55 ± 1.07	12.20 ± 2.00	5.10 ± 1.24	14.54 ± 5.58	11.00 ± 4.03	8.08 ± 3.34	9.50497e-05	0.000223996	Yes
LPC(17:1) [sn1] (a) / LPC(17:1) [sn2] (b)	14.16 ± 4.33	10.84 ± 2.19	11.77 ± 2.03	11.99 ± 1.37	13.20 ± 2.60	5.65 ± 1.07	17.29 ± 7.48	12.46 ± 4.94	10.57 ± 5.16	0.00235454	0.00412365	Yes
LPC(17:1) [sn1] (b)	0.69 ± 0.28	0.53 ± 0.23	0.54 ± 0.25	0.83 ± 0.20	0.91 ± 0.28	0.43 ± 0.26	0.68 ± 0.22	0.72 ± 0.50	0.50 ± 0.40	0.132299	0.160006	No
LPC(18:0) [sn2]	58.18 ± 11.16	46.20 ± 8.07	45.81 ± 5.80	84.06 ± 13.40	301.25 ± 75.96	35.40 ± 4.38	84.61 ± 23.89	100.38 ± 23.49	47.43 ± 10.41	8.8212e-20	9.42398e-19	Yes
LPC(18:0) [sn1]	398.11 ± 87.03	324.73 ± 61.71	310.02 ± 48.89	567.23 ± 72.41	1836.88 ± 398.21	181.92 ± 26.64	428.64 ± 92.49	497.63 ± 96.06	233.37 ± 53.42	1.02464e-22	1.64199e-21	Yes
LPC(18:1) [sn2]	298.51 ± 198.12	133.19 ± 55.35	222.98 ± 187.45	135.83 ± 17.73	166.23 ± 43.49	201.64 ± 82.61	926.95 ± 681.34	599.37 ± 683.49	977.90 ± 775.88	0.00154826	0.00285183	Yes
LPC(18:1) [sn1]	307.77 ± 77.53	231.21 ± 40.65	268.71 ± 26.50	300.38 ± 46.64	338.37 ± 87.62	295.71 ± 41.26	823.38 ± 355.23	578.86 ± 303.62	632.35 ± 299.09	5.69283e-06	1.64374e-05	Yes
LPC(18:2) [sn2]	80.29 ± 56.88	34.26 ± 17.14	56.64 ± 48.76	28.50 ± 3.19	34.68 ± 11.48	16.53 ± 8.31	105.47 ± 84.08	57.16 ± 67.93	60.01 ± 47.18	0.0571057	0.074249	Yes
LPC(18:2) [sn1]	42.12 ± 17.69	24.96 ± 5.26	32.42 ± 19.01	25.44 ± 4.11	28.86 ± 5.56	15.03 ± 4.02	61.36 ± 35.81	35.97 ± 28.15	34.73 ± 19.06	0.0115345	0.0179457	Yes
LPC(18:3) [sn2] (a)	0.78 ± 0.49	0.52 ± 0.07	0.55 ± 0.34	0.26 ± 0.02	0.37 ± 0.18	0.19 ± 0.14	0.57 ± 0.23	0.54 ± 0.36	0.34 ± 0.20	0.0115066	0.0179458	Yes
LPC(18:3) (a) [sn1] [104_sn1]	1.48 ± 1.37	0.85 ± 0.18	0.75 ± 0.39	0.66 ± 0.26	0.85 ± 0.29	0.23 ± 0.20	0.57 ± 0.23	0.67 ± 0.63	0.39 ± 0.20	0.027155	0.038595	Yes
LPC(18:3) [sn1] (a)/LPC(18:3) [sn2] (b)	2.18 ± 1.42	0.98 ± 0.13	1.11 ± 0.69	0.59 ± 0.21	0.90 ± 0.42	0.51 ± 0.30	1.37 ± 0.96	1.41 ± 0.86	0.80 ± 0.31	0.00727133	0.0116815	Yes
LPC(18:3) [sn1] (b)	1.70 ± 0.58	1.11 ± 0.22	1.45 ± 0.73	1.25 ± 0.21	1.40 ± 0.31	0.95 ± 0.29	2.12 ± 1.03	1.76 ± 0.53	1.52 ± 0.70	0.0364892	0.0499777	Yes
LPC(19:0) [sn2] (a)	0.22 ± 0.12	0.32 ± 0.15	0.20 ± 0.20	0.41 ± 0.22	0.46 ± 0.22	0.14 ± 0.07	0.35 ± 0.29	0.45 ± 0.31	0.25 ± 0.28	0.138334	0.166053	No
LPC(19:0) (a) [sn1] [104_sn1]	0.82 ± 0.32	0.82 ± 0.29	0.94 ± 0.27	1.08 ± 0.42	1.04 ± 0.22	0.53 ± 0.19	0.97 ± 0.26	0.86 ± 0.50	0.65 ± 0.31	0.0913484	0.114141	No
LPC(19:0) [sn1] (a) / LPC(19:0) [sn2] (b)	2.29 ± 0.67	2.17 ± 0.64	1.66 ± 0.09	2.39 ± 0.62	2.39 ± 0.54	1.14 ± 0.37	2.51 ± 0.81	1.59 ± 0.27	1.80 ± 0.63	0.00085945	0.00167449	Yes
LPC(19:0) [sn1] (b)	4.67 ± 0.73	4.67 ± 0.71	4.00 ± 1.17	4.95 ± 1.81	5.27 ± 1.30	3.88 ± 1.03	5.90 ± 0.85	3.68 ± 0.91	4.27 ± 1.16	0.0266857	0.0380122	Yes
LPC(19:1) (a)	2.77 ± 1.29	1.41 ± 0.67	2.43 ± 1.56	2.24 ± 0.36	1.63 ± 0.83	1.10 ± 0.41	3.64 ± 2.44	2.36 ± 1.60	2.86 ± 2.21	0.105754	0.130614	No
LPC(19:1) (b)	5.72 ± 1.80	5.77 ± 1.64	5.87 ± 0.94	5.59 ± 1.51	6.58 ± 1.80	3.18 ± 1.65	6.81 ± 3.44	4.88 ± 1.18	4.62 ± 2.03	0.0658382	0.0845737	Yes
LPC(19:1) (c)	0.26 ± 0.14	0.44 ± 0.30	0.26 ± 0.24	0.36 ± 0.20	0.22 ± 0.18	0.31 ± 0.26	0.32 ± 0.30	0.22 ± 0.13	0.43 ± 0.45	0.749788	0.76167	No
LPC(20:0) [sn2]	0.89 ± 0.21	1.14 ± 0.63	0.78 ± 0.22	1.68 ± 0.30	5.13 ± 0.48	0.85 ± 0.44	2.29 ± 0.30	1.52 ± 0.42	1.00 ± 0.58	4.47915e-22	6.5253e-21	Yes
LPC(20:0) [sn1]	5.55 ± 1.28	4.48 ± 0.68	5.42 ± 1.19	7.05 ± 0.90	20.67 ± 3.62	3.05 ± 0.50	7.86 ± 2.20	6.41 ± 0.78	4.71 ± 0.67	7.38517e-22	1.00721e-20	Yes
LPC(20:1) [sn2]	3.30 ± 1.59	1.72 ± 0.76	2.99 ± 1.84	3.08 ± 0.81	4.51 ± 1.17	1.84 ± 0.75	5.86 ± 2.68	4.06 ± 2.88	5.86 ± 4.21	0.00963866	0.015293	Yes
LPC(20:1) [sn1]	9.51 ± 2.51	8.96 ± 1.17	9.88 ± 1.01	12.01 ± 1.99	12.83 ± 3.70	7.01 ± 1.05	15.30 ± 3.59	10.41 ± 2.07	11.07 ± 3.15	4.85992e-05	0.000122646	Yes
LPC(20:2) [sn2]	3.80 ± 2.64	1.54 ± 0.66	3.17 ± 2.56	2.22 ± 0.48	1.69 ± 0.47	0.84 ± 0.31	5.57 ± 3.49	2.79 ± 3.14	3.84 ± 3.41	0.0321722	0.044734	Yes
LPC(20:2) [sn1]	6.89 ± 2.21	5.39 ± 1.69	5.74 ± 1.51	6.95 ± 1.81	6.69 ± 2.85	3.19 ± 1.35	9.73 ± 3.89	5.82 ± 1.67	6.04 ± 2.39	0.00368009	0.00622411	Yes
LPC(20:3) [sn2]	21.12 ± 15.19	8.52 ± 2.07	14.72 ± 11.80	9.68 ± 1.56	8.64 ± 2.44	5.31 ± 2.47	34.52 ± 27.06	17.18 ± 21.50	21.21 ± 17.85	0.0330727	0.0456889	Yes
LPC(20:3) [sn1]	12.24 ± 5.13	7.13 ± 2.15	9.20 ± 4.41	9.22 ± 1.61	9.11 ± 2.81	4.88 ± 2.28	21.52 ± 14.37	12.22 ± 10.23	13.98 ± 10.21	0.0201741	0.0295242	Yes
LPC(20:4) [sn2]	160.69 ± 102.30	73.70 ± 24.33	110.00 ± 86.68	65.46 ± 5.79	63.47 ± 20.74	45.30 ± 19.44	288.37 ± 236.89	142.85 ± 176.55	160.43 ± 122.42	0.021851	0.0317607	Yes
LPC(20:4) [sn1]	58.70 ± 32.75	31.60 ± 8.02	44.92 ± 28.43	36.68 ± 2.92	37.49 ± 10.05	25.15 ± 9.84	164.95 ± 135.44	81.45 ± 89.51	84.04 ± 62.20	0.00599936	0.00976038	Yes
LPC(20:5) [sn2]	1.87 ± 1.13	1.08 ± 0.49	1.25 ± 0.67	0.76 ± 0.29	0.73 ± 0.23	0.27 ± 0.22	2.24 ± 1.73	1.01 ± 1.25	0.89 ± 0.68	0.0150808	0.0229072	Yes
LPC(20:5) [sn1]	1.51 ± 0.75	0.89 ± 0.19	1.20 ± 0.57	0.92 ± 0.15	0.88 ± 0.17	0.46 ± 0.25	2.76 ± 1.93	1.16 ± 1.22	1.04 ± 0.57	0.00348503	0.00595708	Yes
LPC(22:0) [sn2]	0.68 ± 0.26	0.67 ± 0.37	0.71 ± 0.45	1.06 ± 0.12	2.25 ± 0.50	0.30 ± 0.17	0.83 ± 0.41	0.72 ± 0.27	0.57 ± 0.36	9.78814e-11	4.90172e-10	Yes
LPC(22:0) [sn1]	1.25 ± 0.25	1.52 ± 0.48	1.46 ± 0.36	2.35 ± 0.75	4.42 ± 0.82	0.95 ± 0.43	2.43 ± 0.25	1.36 ± 0.44	1.83 ± 0.42	1.83607e-14	1.30769e-13	Yes
LPC(22:1) [sn2]	0.39 ± 0.18	0.34 ± 0.19	0.47 ± 0.10	0.35 ± 0.16	0.53 ± 0.39	0.34 ± 0.25	0.66 ± 0.26	0.52 ± 0.32	0.61 ± 0.39	0.308177	0.338837	No
LPC(22:1) [sn1]	1.60 ± 0.46	1.48 ± 0.30	1.71 ± 0.21	2.21 ± 0.39	2.50 ± 0.81	1.39 ± 0.41	3.04 ± 0.67	1.69 ± 0.53	2.00 ± 0.78	3.86448e-05	9.86904e-05	Yes
LPC(22:4) [sn2]	19.20 ± 13.47	7.32 ± 2.66	14.34 ± 11.75	9.05 ± 1.75	6.94 ± 1.61	5.44 ± 3.28	31.88 ± 28.14	14.39 ± 18.60	23.26 ± 16.86	0.0316435	0.0442871	Yes
LPC(22:4) [sn1]	10.56 ± 4.57	6.40 ± 1.64	9.45 ± 4.18	7.60 ± 1.26	7.20 ± 1.54	4.81 ± 1.84	20.11 ± 12.76	13.02 ± 13.31	13.55 ± 8.30	0.0192147	0.0284449	Yes
LPC(22:5) [sn2] (n3)	16.39 ± 9.60	8.00 ± 3.05	12.51 ± 9.47	8.76 ± 1.14	6.89 ± 2.05	4.20 ± 1.19	29.89 ± 23.61	14.22 ± 16.80	18.25 ± 15.16	0.0210646	0.0307572	Yes
LPC(22:5) (n3) [sn1] [104_sn1]	4.77 ± 2.11	3.24 ± 0.78	4.29 ± 2.03	3.70 ± 0.62	2.79 ± 1.24	1.84 ± 0.56	11.57 ± 7.60	5.76 ± 5.26	5.85 ± 4.37	0.00193167	0.00345866	Yes
LPC(22:5) [sn1] (n3)/LPC(22:5) [sn2] (n6)	12.54 ± 7.62	5.84 ± 1.90	8.33 ± 5.22	6.31 ± 0.52	5.75 ± 2.19	3.73 ± 1.94	18.94 ± 13.03	11.39 ± 12.51	13.49 ± 9.88	0.0265239	0.037866	Yes
LPC(22:5) [sn1] (n6)	3.10 ± 1.79	2.49 ± 0.97	2.85 ± 1.49	2.42 ± 0.74	2.21 ± 0.96	1.17 ± 0.48	5.96 ± 3.90	3.44 ± 3.55	3.58 ± 2.37	0.0398374	0.0539869	Yes
LPC(22:6) [sn2]	26.02 ± 16.70	11.61 ± 3.80	16.35 ± 11.60	10.09 ± 1.57	10.96 ± 4.36	5.47 ± 2.27	32.96 ± 24.69	17.07 ± 18.52	20.73 ± 17.09	0.0320549	0.0446678	Yes
LPC(22:6) [sn1]	13.42 ± 5.46	8.94 ± 1.96	10.53 ± 4.96	9.37 ± 1.71	9.52 ± 2.79	5.96 ± 1.77	26.59 ± 17.76	14.93 ± 12.07	15.42 ± 9.83	0.00686431	0.0110832	Yes
LPC(24:0) [sn2]	3.29 ± 0.82	2.63 ± 0.81	2.09 ± 0.91	3.43 ± 1.02	6.87 ± 1.13	1.84 ± 0.45	3.03 ± 0.89	3.03 ± 0.97	2.74 ± 1.07	1.29876e-10	6.40388e-10	Yes
LPC(24:0) [sn1]	8.94 ± 1.86	8.86 ± 2.61	7.47 ± 1.98	11.23 ± 2.85	14.60 ± 3.98	6.21 ± 1.31	9.57 ± 1.82	8.16 ± 1.22	7.65 ± 1.54	5.54576e-06	1.60852e-05	Yes
LPC(26:0) [sn2]	3.21 ± 0.90	2.41 ± 0.76	2.35 ± 0.92	2.99 ± 0.47	3.36 ± 1.67	2.03 ± 0.70	2.20 ± 1.09	2.55 ± 1.51	2.22 ± 0.75	0.28265	0.312377	No
LPC(26:0) [sn1]	4.77 ± 1.23	5.16 ± 0.88	4.80 ± 1.07	6.13 ± 1.52	7.72 ± 2.11	3.64 ± 1.14	5.08 ± 1.94	6.03 ± 1.49	4.10 ± 1.38	0.000920403	0.00177704	Yes
LPC(O-16:0)	197.25 ± 43.56	158.04 ± 36.42	185.65 ± 33.68	238.48 ± 40.96	233.07 ± 55.01	120.32 ± 18.31	242.81 ± 60.80	191.92 ± 38.89	144.21 ± 39.37	1.88929e-05	5.0671e-05	Yes
LPC(O-18:0)	45.61 ± 12.04	40.74 ± 6.96	49.91 ± 9.56	66.32 ± 11.05	99.76 ± 23.80	29.82 ± 5.25	66.47 ± 17.67	51.67 ± 8.16	34.99 ± 7.85	2.90012e-11	1.49918e-10	Yes
LPC(O-18:1)	193.14 ± 53.08	170.78 ± 26.02	209.40 ± 37.79	239.55 ± 47.15	237.39 ± 78.25	129.24 ± 21.81	255.12 ± 70.11	198.32 ± 41.81	152.16 ± 50.52	0.000819446	0.00160142	Yes
LPC(O-20:0)	8.61 ± 1.85	8.77 ± 2.16	8.92 ± 1.46	12.35 ± 2.37	11.05 ± 2.43	5.79 ± 1.60	12.42 ± 3.08	8.84 ± 1.60	8.21 ± 2.15	2.91187e-05	7.55671e-05	Yes
LPC(O-20:1)	2.27 ± 0.93	1.96 ± 0.75	2.23 ± 0.71	2.69 ± 0.65	2.13 ± 0.62	1.13 ± 0.37	3.30 ± 0.79	1.83 ± 0.64	1.33 ± 0.50	5.9331e-05	0.000147981	Yes
LPC(O-22:0)	8.64 ± 3.26	8.58 ± 1.67	6.74 ± 1.36	10.03 ± 1.06	7.78 ± 2.39	5.57 ± 1.06	13.64 ± 2.61	7.94 ± 1.59	9.63 ± 2.99	7.40848e-06	2.092e-05	Yes
LPC(O-22:1)	1.14 ± 0.57	1.25 ± 0.61	1.33 ± 0.36	1.47 ± 0.52	1.65 ± 0.34	0.86 ± 0.60	1.50 ± 0.50	0.91 ± 0.38	1.02 ± 0.32	0.0686913	0.0877114	Yes
LPC(O-24:0)	3.27 ± 0.91	3.90 ± 1.83	2.81 ± 0.83	4.31 ± 1.07	3.73 ± 1.20	1.99 ± 0.77	4.66 ± 1.54	2.91 ± 0.24	3.80 ± 0.84	0.00472857	0.00785237	Yes
LPC(O-24:1)	1.59 ± 0.38	1.63 ± 0.39	2.14 ± 0.60	2.62 ± 0.60	1.66 ± 0.41	1.16 ± 0.50	1.61 ± 0.85	1.59 ± 0.45	1.35 ± 0.54	0.00182035	0.00329617	Yes
LPC(O-24:2)	0.56 ± 0.23	0.28 ± 0.20	0.35 ± 0.21	0.59 ± 0.25	0.20 ± 0.14	0.24 ± 0.09	0.25 ± 0.18	0.26 ± 0.18	0.24 ± 0.24	0.0054556	0.00892102	Yes
LPC(P-16:0)	2.88 ± 1.37	2.57 ± 0.95	2.06 ± 0.56	2.40 ± 0.51	3.16 ± 1.24	1.95 ± 0.68	3.55 ± 1.42	3.34 ± 1.12	2.68 ± 1.00	0.120996	0.148012	No
LPC(P-17:0) (a)	0.25 ± 0.20	0.41 ± 0.15	0.36 ± 0.22	0.37 ± 0.08	0.36 ± 0.07	0.14 ± 0.11	0.22 ± 0.22	0.39 ± 0.29	0.37 ± 0.20	0.176576	0.206167	No
LPC(P-17:0) (b)	0.15 ± 0.10	0.27 ± 0.15	0.20 ± 0.12	0.43 ± 0.20	0.14 ± 0.11	0.18 ± 0.19	0.22 ± 0.16	0.21 ± 0.13	0.30 ± 0.10	0.0328236	0.045541	Yes
LPC(P-18:0)	1.54 ± 0.53	1.53 ± 0.72	1.90 ± 0.73	1.90 ± 0.70	2.13 ± 0.67	0.90 ± 0.16	2.00 ± 0.67	1.40 ± 0.40	1.60 ± 0.49	0.0289358	0.0407645	Yes
LPC(P-18:1)	1.22 ± 0.34	1.10 ± 0.40	0.98 ± 0.20	0.95 ± 0.23	1.55 ± 0.74	0.44 ± 0.36	1.26 ± 0.49	1.00 ± 0.52	0.67 ± 0.37	0.00406701	0.00680667	Yes
LPC(P-20:0)	0.39 ± 0.33	0.56 ± 0.24	0.51 ± 0.11	0.63 ± 0.25	0.47 ± 0.42	0.23 ± 0.07	0.54 ± 0.45	0.44 ± 0.17	0.49 ± 0.22	0.423822	0.451279	No
PE(16:0_16:0)	303.36 ± 68.18	389.45 ± 61.02	416.85 ± 85.38	4735.53 ± 870.30	221.28 ± 18.60	219.44 ± 22.67	681.46 ± 149.32	196.38 ± 32.15	212.83 ± 11.44	1.11407e-29	4.7608e-28	Yes
PE(16:0_16:1)	1780.81 ± 343.71	2198.91 ± 317.15	5289.45 ± 1006.04	3660.86 ± 677.26	1367.75 ± 314.51	1526.25 ± 264.92	1945.12 ± 387.43	1712.78 ± 206.57	1542.34 ± 235.42	1.16323e-18	1.05018e-17	Yes
PE(16:0_18:1)	3444.83 ± 783.07	3396.94 ± 643.50	2995.95 ± 558.17	4954.02 ± 1039.61	2772.65 ± 831.78	3729.59 ± 477.44	8015.48 ± 1729.53	4234.92 ± 585.13	3741.16 ± 561.80	2.71894e-12	1.5844e-11	Yes
PE(16:0_18:2)	1401.17 ± 325.40	1386.11 ± 252.37	1277.13 ± 281.28	1767.36 ± 400.27	990.55 ± 274.58	1047.56 ± 123.43	1374.48 ± 352.33	1235.71 ± 166.69	1088.49 ± 174.46	0.000510594	0.00106263	Yes
PE(16:1_18:2)	42.63 ± 13.67	49.35 ± 10.80	48.54 ± 8.92	51.72 ± 14.76	32.33 ± 12.80	22.84 ± 7.34	37.55 ± 8.92	34.09 ± 9.74	25.93 ± 8.61	7.13446e-05	0.000173885	Yes
PE(16:0_18:3) (a)	45.56 ± 12.45	51.01 ± 10.32	84.80 ± 21.40	43.47 ± 14.09	25.15 ± 9.65	26.00 ± 2.84	33.37 ± 3.41	42.26 ± 14.65	26.49 ± 7.67	3.75216e-10	1.76848e-09	Yes
PE(16:0_18:3) (b)	240.56 ± 41.19	231.05 ± 49.45	287.08 ± 48.29	224.37 ± 46.41	179.56 ± 46.62	196.78 ± 24.90	237.98 ± 37.12	223.24 ± 24.84	191.25 ± 39.01	0.00196341	0.00349595	Yes
PE(15-MHDA_18:1)	50.35 ± 15.62	44.53 ± 11.40	38.10 ± 9.29	58.86 ± 9.53	42.66 ± 15.03	45.83 ± 14.46	55.36 ± 12.46	52.89 ± 13.96	47.48 ± 15.17	0.191913	0.222051	No
PE(17:0_18:1)	298.13 ± 50.41	280.05 ± 56.47	271.31 ± 55.59	314.04 ± 77.47	279.13 ± 64.27	243.00 ± 39.01	307.75 ± 63.42	300.59 ± 41.85	258.51 ± 25.72	0.367469	0.395878	No
PE(15-MHDA_18:2)	145.91 ± 46.50	127.69 ± 25.64	110.76 ± 19.65	161.65 ± 42.72	102.55 ± 34.75	113.99 ± 14.88	148.31 ± 51.07	134.00 ± 19.87	113.25 ± 24.09	0.0464143	0.0614701	Yes
PE(17:0_18:2)	105.70 ± 26.33	96.80 ± 29.73	92.97 ± 21.80	106.32 ± 17.46	73.88 ± 22.56	75.74 ± 18.26	114.52 ± 27.53	111.76 ± 18.25	85.62 ± 21.47	0.0211991	0.0308832	Yes
PE(36:0)	32.25 ± 10.75	37.04 ± 9.87	32.15 ± 12.03	52.68 ± 9.82	712.48 ± 164.81	27.71 ± 7.51	33.01 ± 10.14	79.10 ± 11.22	27.43 ± 7.44	7.81968e-26	1.92785e-24	Yes
PE(18:0_18:1)	3996.86 ± 943.54	3785.78 ± 548.01	3427.42 ± 589.27	4123.23 ± 691.13	6352.40 ± 1594.77	3629.44 ± 452.89	4635.40 ± 978.95	9113.96 ± 868.78	4103.66 ± 756.16	2.18676e-14	1.5236e-13	Yes
PE(18:1_18:1)	2097.36 ± 526.69	1920.45 ± 372.43	1799.72 ± 356.25	2086.19 ± 521.00	1766.80 ± 430.96	6716.34 ± 1047.05	6447.35 ± 1496.23	7166.59 ± 687.97	8778.38 ± 1269.14	7.38789e-23	1.21427e-21	Yes
PE(18:0_18:2)	2202.30 ± 479.13	2099.56 ± 448.15	1852.41 ± 376.62	2317.19 ± 558.63	1884.62 ± 479.30	1885.92 ± 167.93	2671.97 ± 803.66	2979.93 ± 346.00	2290.98 ± 401.77	0.00175183	0.00318109	Yes
PE(18:1_18:2)	1038.41 ± 278.11	1015.42 ± 216.74	843.04 ± 157.58	1190.09 ± 303.62	741.15 ± 198.12	756.02 ± 61.29	968.57 ± 310.14	807.02 ± 92.33	758.17 ± 106.93	0.00423774	0.00707393	Yes
PE(16:0_20:3)	426.06 ± 91.11	413.25 ± 49.03	407.17 ± 83.18	656.01 ± 147.39	266.88 ± 70.39	281.96 ± 20.93	437.13 ± 122.04	405.09 ± 59.09	313.90 ± 38.68	1.57766e-08	6.05559e-08	Yes
PE(16:0_20:4)	7949.52 ± 2078.90	7975.88 ± 1403.26	8421.59 ± 1594.37	14804.67 ± 2631.80	5445.08 ± 1495.67	5130.21 ± 538.53	8055.62 ± 2113.10	6717.48 ± 802.37	5584.13 ± 1011.94	4.81535e-12	2.68404e-11	Yes
PE(16:1_20:4)	239.76 ± 76.30	262.75 ± 60.27	475.02 ± 68.84	330.87 ± 68.91	163.92 ± 26.61	135.32 ± 22.40	211.77 ± 44.94	177.86 ± 23.29	139.97 ± 24.09	6.21593e-15	4.74335e-14	Yes
PE(16:0_20:5)	129.53 ± 28.62	150.04 ± 24.62	232.16 ± 55.12	227.00 ± 52.13	83.35 ± 19.53	81.64 ± 12.16	121.54 ± 32.67	100.03 ± 17.22	74.23 ± 14.16	8.51746e-13	5.15065e-12	Yes
PE(15-MHDA_20:4)	169.67 ± 65.91	164.82 ± 32.68	132.99 ± 22.40	226.76 ± 45.02	147.77 ± 52.10	129.16 ± 17.10	161.72 ± 51.16	151.00 ± 25.87	153.27 ± 36.46	0.0123326	0.0190487	Yes
PE(17:0_20:4)	1102.77 ± 271.50	1082.61 ± 199.73	977.66 ± 203.22	1224.20 ± 238.61	779.92 ± 203.76	817.31 ± 101.56	1126.48 ± 284.65	1091.86 ± 136.76	879.39 ± 154.57	0.0049647	0.00820199	Yes
PE(18:0_20:3) (a)	849.48 ± 202.93	819.90 ± 182.14	787.46 ± 138.55	1054.03 ± 209.31	927.91 ± 230.69	709.32 ± 65.68	880.32 ± 232.34	1021.71 ± 146.37	771.07 ± 110.70	0.0232382	0.0336245	Yes
PE(18:0_20:3) (b)	298.85 ± 79.66	276.12 ± 46.75	267.19 ± 70.06	341.03 ± 89.46	290.52 ± 64.26	219.20 ± 25.42	301.76 ± 72.75	338.16 ± 63.16	260.74 ± 49.86	0.0582437	0.0755753	Yes
PE(18:0_20:4)	25482.21 ± 6115.39	25171.80 ± 4920.59	22972.33 ± 3893.05	28684.60 ± 5566.52	24101.60 ± 6517.08	18882.19 ± 2248.93	25485.46 ± 6983.87	28038.52 ± 4053.02	21763.96 ± 4110.11	0.0552881	0.0721785	Yes
PE(38:5) (a)	6062.22 ± 1395.40	6124.57 ± 986.89	5390.14 ± 1140.57	7188.25 ± 1488.24	4182.15 ± 1076.26	4624.12 ± 432.15	6879.37 ± 1886.41	5719.61 ± 662.70	5129.63 ± 859.62	0.000798861	0.0015756	Yes
PE(38:5) (b)	871.42 ± 207.78	823.64 ± 151.90	719.36 ± 125.55	1169.33 ± 226.32	592.98 ± 138.09	540.55 ± 70.35	903.55 ± 195.32	736.18 ± 42.11	602.11 ± 122.25	1.01061e-07	3.63932e-07	Yes
PE(16:0_22:6)	1644.41 ± 475.69	1660.12 ± 237.95	1678.46 ± 334.96	3054.47 ± 584.01	1102.10 ± 303.56	1080.02 ± 90.73	1877.02 ± 473.85	1381.48 ± 232.60	1185.71 ± 103.22	1.55872e-11	8.3961e-11	Yes
PE(15-MHDA_22:6)	28.54 ± 7.35	28.05 ± 6.33	25.04 ± 8.23	33.29 ± 8.79	20.74 ± 4.57	22.42 ± 8.61	23.03 ± 5.04	26.98 ± 8.49	25.42 ± 11.46	0.229822	0.261198	No
PE(17:0_22:6)	130.83 ± 55.30	113.46 ± 27.35	110.23 ± 21.60	151.12 ± 44.66	88.65 ± 17.42	93.09 ± 20.78	122.66 ± 30.58	109.81 ± 20.30	105.13 ± 23.03	0.0431124	0.0580568	Yes
PE(18:0_22:4)	4156.82 ± 548.47	3946.84 ± 435.86	3672.50 ± 680.13	4567.35 ± 707.76	4043.06 ± 740.67	3202.48 ± 442.52	4256.90 ± 701.54	4741.21 ± 365.45	3883.73 ± 384.84	0.00157199	0.00288724	Yes
PE(20:0_20:4)	72.37 ± 10.31	66.54 ± 11.32	60.85 ± 9.77	67.92 ± 15.20	57.11 ± 7.43	49.25 ± 5.95	58.04 ± 15.89	63.66 ± 2.78	55.65 ± 10.13	0.0163634	0.0246799	Yes
PE(18:0_22:5) (n3)	3625.22 ± 836.28	3335.69 ± 472.17	3126.04 ± 548.67	4009.00 ± 764.83	3520.84 ± 929.43	2798.83 ± 266.99	3531.39 ± 875.70	3777.39 ± 268.27	3001.52 ± 454.65	0.0527241	0.0691128	Yes
PE(18:0_22:5) (n6)	812.58 ± 193.22	743.75 ± 107.91	701.70 ± 142.19	876.20 ± 128.72	830.13 ± 180.04	660.58 ± 68.77	783.58 ± 147.14	942.52 ± 81.44	733.70 ± 98.87	0.0188409	0.028021	Yes
PE(18:0_22:6)	2208.37 ± 603.23	1979.56 ± 321.53	1895.50 ± 355.90	2611.11 ± 608.86	2326.25 ± 633.25	1791.13 ± 288.08	2209.37 ± 627.13	2652.20 ± 461.03	2049.05 ± 317.79	0.040457	0.0545956	Yes
PE(18:1_22:6) (a)	774.32 ± 200.13	750.58 ± 169.11	614.11 ± 100.64	781.40 ± 201.71	501.87 ± 123.16	822.10 ± 77.97	1030.17 ± 292.57	774.20 ± 109.63	983.49 ± 194.46	0.000131815	0.000305029	Yes
PE(18:1_22:6) (b)	85.98 ± 15.13	82.24 ± 19.87	72.44 ± 22.96	87.22 ± 24.24	40.99 ± 12.81	74.25 ± 11.91	98.64 ± 18.52	87.11 ± 10.15	75.28 ± 22.90	0.000315323	0.000696973	Yes
PE(O-34:1)	252.85 ± 68.59	127.37 ± 29.23	105.87 ± 33.26	290.95 ± 59.67	169.50 ± 47.91	195.53 ± 24.00	210.73 ± 57.06	153.27 ± 28.36	100.86 ± 22.83	1.69028e-09	7.32074e-09	Yes
PE(O-16:0/18:2)	15.40 ± 4.20	11.84 ± 4.52	9.98 ± 4.04	21.65 ± 7.94	12.09 ± 7.94	18.77 ± 5.07	9.56 ± 4.44	14.28 ± 6.74	9.15 ± 4.57	0.00344273	0.00590051	Yes
PE(O-18:1/18:2)	11.11 ± 1.90	10.31 ± 5.77	8.21 ± 3.75	14.94 ± 3.80	10.82 ± 6.65	11.13 ± 5.99	8.24 ± 3.87	11.30 ± 2.59	7.89 ± 4.48	0.230387	0.261377	No
PE(O-16:0/20:3)	7.20 ± 5.25	5.67 ± 3.03	3.81 ± 1.91	11.44 ± 3.03	4.97 ± 1.65	5.33 ± 2.89	4.45 ± 2.09	5.20 ± 2.39	3.11 ± 1.70	0.000555538	0.00114502	Yes
PE(O-16:0/20:4)	185.04 ± 58.77	128.48 ± 21.07	108.72 ± 29.01	255.91 ± 70.79	129.52 ± 42.00	114.42 ± 28.97	126.50 ± 31.36	130.42 ± 35.33	114.12 ± 24.01	1.07972e-06	3.44327e-06	Yes
PE(O-36:5)	5.24 ± 1.86	3.82 ± 1.79	5.83 ± 1.71	10.43 ± 3.30	3.63 ± 1.81	4.00 ± 1.46	3.54 ± 2.59	4.29 ± 1.49	2.62 ± 1.56	1.95028e-06	5.953e-06	Yes
PE(O-16:0/22:4)	144.43 ± 32.21	95.86 ± 24.75	71.41 ± 15.25	216.22 ± 42.74	75.41 ± 17.29	51.40 ± 6.81	75.27 ± 13.27	70.07 ± 6.18	63.51 ± 12.42	1.71693e-16	1.37569e-15	Yes
PE(O-18:0/20:4)	147.32 ± 42.37	116.88 ± 28.12	94.51 ± 24.42	148.53 ± 29.62	393.82 ± 87.31	93.44 ± 12.82	108.86 ± 27.92	173.16 ± 25.52	96.74 ± 16.71	5.05807e-17	4.32296e-16	Yes
PE(O-38:5) (a)	530.20 ± 169.20	391.34 ± 79.12	308.50 ± 50.16	621.40 ± 167.29	359.61 ± 105.94	378.58 ± 51.45	406.94 ± 121.59	398.03 ± 79.71	338.97 ± 63.69	0.000161416	0.000365611	Yes
PE(O-38:5) (b)	47.14 ± 18.92	35.21 ± 7.95	30.72 ± 8.12	54.74 ± 12.33	42.23 ± 13.86	34.34 ± 10.92	44.51 ± 13.34	41.67 ± 5.46	39.66 ± 6.38	0.0301621	0.0423989	Yes
PE(O-16:0/22:6)	86.91 ± 34.62	57.62 ± 23.20	46.42 ± 12.90	118.78 ± 30.16	79.04 ± 46.20	54.04 ± 20.03	75.80 ± 28.65	58.67 ± 13.99	73.54 ± 18.76	0.00157301	0.00288086	Yes
PE(O-18:0/22:5) (a)	83.29 ± 28.31	54.93 ± 15.62	49.28 ± 11.02	56.07 ± 14.56	272.13 ± 72.65	47.98 ± 1.52	47.70 ± 12.55	179.87 ± 25.80	38.94 ± 6.58	3.60447e-19	3.55456e-18	Yes
PE(O-18:0/22:6)	64.89 ± 10.48	51.15 ± 6.64	44.84 ± 10.00	54.07 ± 12.38	87.11 ± 27.57	43.33 ± 9.61	48.72 ± 12.33	75.32 ± 10.91	51.15 ± 12.30	4.69887e-06	1.38801e-05	Yes
PE(O-18:1/22:6)	43.49 ± 16.17	31.46 ± 9.61	30.47 ± 5.13	45.40 ± 8.44	34.19 ± 12.62	62.68 ± 11.27	35.41 ± 15.97	42.20 ± 9.79	42.63 ± 10.16	0.000538933	0.00111438	Yes
PE(P-15:0/20:4) (a)	35.24 ± 10.64	31.45 ± 6.58	28.46 ± 10.22	37.88 ± 8.64	36.57 ± 13.36	31.01 ± 11.23	43.09 ± 15.14	39.57 ± 9.54	52.87 ± 14.07	0.0219124	0.0317779	Yes
PE(P-15:0/20:4) (b)	393.58 ± 104.13	344.60 ± 56.14	338.45 ± 62.12	369.88 ± 69.67	296.09 ± 75.85	300.07 ± 37.49	372.01 ± 63.92	398.98 ± 84.60	377.04 ± 78.61	0.148496	0.177255	No
PE(P-15:0/22:6) (a)	20.32 ± 11.98	24.99 ± 9.76	20.12 ± 4.36	28.40 ± 11.45	23.91 ± 8.31	18.18 ± 6.82	26.89 ± 6.75	27.76 ± 10.83	19.55 ± 5.12	0.332465	0.363669	No
PE(P-15:0/22:6) (b)	59.54 ± 17.09	48.50 ± 10.06	49.03 ± 14.41	55.85 ± 15.12	41.72 ± 13.69	49.32 ± 12.88	63.83 ± 11.20	71.60 ± 11.10	60.89 ± 17.75	0.0169394	0.025429	Yes
PE(P-16:0/18:1)	989.33 ± 299.50	861.49 ± 145.73	789.30 ± 134.50	1108.99 ± 213.76	885.87 ± 171.90	787.58 ± 86.48	1080.48 ± 348.93	1153.05 ± 175.56	962.28 ± 137.98	0.0190571	0.0282768	Yes
PE(P-16:0/18:2)	416.77 ± 138.74	363.37 ± 86.61	359.66 ± 89.70	449.92 ± 133.47	370.40 ± 126.32	305.66 ± 40.97	484.46 ± 107.13	478.29 ± 106.59	387.53 ± 96.35	0.0825254	0.104337	No
PE(P-16:0/18:3)	7.89 ± 5.60	7.95 ± 4.41	5.77 ± 3.91	11.53 ± 5.24	10.37 ± 5.77	6.43 ± 4.59	7.17 ± 5.67	9.90 ± 8.86	7.43 ± 4.52	0.677979	0.694224	No
PE(P-16:0/20:3) (a)	297.79 ± 91.46	290.87 ± 65.86	256.27 ± 72.76	409.29 ± 129.88	297.54 ± 69.59	257.18 ± 39.52	320.11 ± 78.65	358.89 ± 56.41	335.64 ± 52.19	0.0280863	0.0397424	Yes
PE(P-16:0/20:3) (b)	120.95 ± 37.98	113.78 ± 40.11	113.67 ± 25.58	135.45 ± 30.99	107.76 ± 22.50	79.48 ± 16.86	136.75 ± 75.19	126.43 ± 30.20	104.18 ± 20.94	0.244827	0.275807	No
PE(P-16:0/20:4)	23836.57 ± 6516.78	20526.44 ± 3356.79	18672.94 ± 3319.56	26787.42 ± 6603.18	18467.45 ± 4521.75	18625.07 ± 2469.34	29248.69 ± 8956.28	25911.70 ± 2356.05	22711.67 ± 4627.10	0.00299908	0.0051957	Yes
PE(P-16:0/20:5)	279.30 ± 58.41	237.65 ± 38.09	261.80 ± 48.42	339.33 ± 92.75	217.66 ± 49.75	180.43 ± 29.50	268.49 ± 77.90	265.89 ± 27.44	205.97 ± 39.50	0.000666744	0.00134397	Yes
PE(P-16:0/22:4)	3809.40 ± 667.55	3322.99 ± 451.48	2968.96 ± 499.71	4495.50 ± 823.55	3095.36 ± 775.71	2742.65 ± 291.86	3730.61 ± 602.64	3665.34 ± 202.75	3399.43 ± 590.77	0.000191693	0.000431142	Yes
PE(P-16:0/22:5) (n3)	4218.95 ± 915.71	3627.33 ± 560.73	3397.10 ± 627.78	5048.01 ± 1071.81	3149.57 ± 845.31	3262.64 ± 362.47	4897.34 ± 1392.24	4780.33 ± 604.30	4182.41 ± 761.28	0.00041765	0.000889413	Yes
PE(P-16:0/22:5) (n6)	590.88 ± 156.56	471.47 ± 94.53	438.26 ± 86.31	648.44 ± 162.32	431.09 ± 96.37	420.84 ± 75.66	559.29 ± 168.07	637.69 ± 42.09	515.01 ± 98.98	0.00308721	0.00531962	Yes
PE(P-16:0/22:6)	4142.59 ± 1326.06	3709.87 ± 794.04	3294.53 ± 697.20	6062.43 ± 1329.27	3183.40 ± 973.07	3169.06 ± 508.37	4397.16 ± 1457.33	4355.76 ± 945.14	3847.43 ± 760.98	0.000338467	0.000735448	Yes
PE(P-17:0/20:4) (a)	784.71 ± 234.61	692.27 ± 140.02	631.11 ± 116.29	861.52 ± 166.74	650.75 ± 156.83	712.51 ± 93.83	871.07 ± 256.72	863.73 ± 116.21	832.64 ± 140.03	0.0656941	0.084558	Yes
PE(P-17:0/20:4) (b)	1611.29 ± 399.93	1328.90 ± 258.11	1378.13 ± 245.94	1572.71 ± 258.42	1149.31 ± 277.66	1123.77 ± 103.17	1579.68 ± 405.65	1632.00 ± 164.33	1432.29 ± 257.77	0.0105527	0.0165385	Yes
PE(P-17:0/22:6) (a)	102.58 ± 43.92	78.55 ± 18.94	86.00 ± 15.87	114.69 ± 33.00	86.37 ± 33.65	92.76 ± 10.88	120.01 ± 41.38	119.29 ± 12.02	118.85 ± 51.84	0.158138	0.187716	No
PE(P-17:0/22:6) (b)	178.87 ± 44.43	143.97 ± 38.89	126.53 ± 32.71	196.21 ± 55.07	136.12 ± 33.72	129.31 ± 19.91	182.68 ± 41.14	226.66 ± 38.43	155.94 ± 33.90	0.000306241	0.000679241	Yes
PE(P-18:0/18:1)	517.96 ± 116.19	480.52 ± 74.33	470.71 ± 82.99	584.90 ± 126.79	631.61 ± 126.23	456.24 ± 56.48	602.29 ± 153.72	839.00 ± 90.10	585.31 ± 64.54	1.87383e-06	5.747e-06	Yes
PE(P-18:0/18:2)	207.69 ± 68.14	183.85 ± 54.21	178.70 ± 58.09	208.35 ± 29.72	169.82 ± 37.68	140.32 ± 22.75	207.62 ± 72.71	217.33 ± 38.66	198.74 ± 50.64	0.219319	0.250594	No
PE(P-18:0/18:3)	4.57 ± 3.09	4.49 ± 2.90	4.28 ± 3.17	5.69 ± 3.96	3.09 ± 2.35	2.77 ± 2.99	4.25 ± 4.02	1.57 ± 1.48	3.63 ± 3.05	0.511045	0.536137	No
PE(P-18:0/20:3) (a)	242.57 ± 55.78	198.47 ± 64.98	216.25 ± 60.47	302.42 ± 71.53	244.83 ± 38.08	197.75 ± 40.21	264.49 ± 80.25	278.94 ± 58.11	232.80 ± 65.75	0.0612949	0.0793738	Yes
PE(P-18:0/20:3) (b)	47.13 ± 11.18	39.61 ± 14.98	43.49 ± 8.92	53.83 ± 10.57	40.18 ± 11.47	32.39 ± 3.33	50.00 ± 18.28	43.60 ± 9.21	40.68 ± 8.78	0.0961493	0.119441	No
PE(P-18:0/20:4)	11898.64 ± 2461.07	10376.91 ± 1086.30	10493.96 ± 2006.66	11467.86 ± 2003.68	10263.63 ± 2598.92	9461.52 ± 527.81	12951.37 ± 3832.59	12770.60 ± 1602.07	11881.73 ± 2047.52	0.105391	0.130416	No
PE(P-18:0/20:5)	101.69 ± 16.82	97.29 ± 19.59	107.83 ± 11.90	116.44 ± 46.42	97.12 ± 37.13	77.43 ± 18.34	106.40 ± 37.05	123.30 ± 22.34	102.68 ± 33.20	0.326219	0.357447	No
PE(P-18:0/22:4)	1791.10 ± 315.17	1532.17 ± 193.82	1501.63 ± 322.61	1839.76 ± 285.53	1694.08 ± 397.62	1300.88 ± 163.36	1808.32 ± 224.37	2030.14 ± 154.89	1709.35 ± 263.35	0.00149317	0.00276625	Yes
PE(P-18:0/22:5) (n3)	1260.54 ± 281.16	1141.88 ± 155.38	1020.71 ± 182.50	1320.51 ± 263.22	1346.33 ± 314.22	1013.00 ± 72.72	1380.78 ± 288.16	1619.99 ± 169.81	1193.08 ± 202.51	0.000724487	0.00145124	Yes
PE(P-18:0/22:5) (n6)	283.00 ± 67.51	242.89 ± 46.72	233.71 ± 43.87	294.79 ± 56.13	297.78 ± 64.17	201.26 ± 31.40	264.02 ± 67.35	337.53 ± 27.39	263.76 ± 46.43	0.00267054	0.00466435	Yes
PE(P-18:0/22:6)	1051.55 ± 273.75	951.59 ± 179.42	931.83 ± 202.61	1106.08 ± 230.28	1141.22 ± 326.22	796.15 ± 99.25	1098.29 ± 342.26	1227.36 ± 247.57	1032.84 ± 145.87	0.118514	0.145253	No
PE(P-18:1/18:1) (a)	522.93 ± 125.06	463.15 ± 92.21	429.66 ± 77.37	539.72 ± 116.79	481.55 ± 124.17	732.33 ± 76.81	649.61 ± 146.33	942.89 ± 35.04	813.09 ± 170.04	3.29547e-10	1.57641e-09	Yes
PE(P-18:1/18:1) (b)	36.04 ± 6.03	33.11 ± 8.11	29.61 ± 6.34	36.12 ± 12.37	23.25 ± 8.93	33.30 ± 14.05	38.20 ± 13.19	46.09 ± 13.30	34.37 ± 13.43	0.0876742	0.110411	No
PE(P-18:1/18:2) (a)	182.85 ± 50.12	163.45 ± 34.74	144.20 ± 35.74	184.76 ± 49.40	157.63 ± 39.54	158.05 ± 13.71	185.01 ± 53.70	196.55 ± 53.70	179.26 ± 32.69	0.456543	0.48451	No
PE(P-18:1/18:2) (b)	6.92 ± 3.84	10.10 ± 5.38	9.51 ± 4.73	13.93 ± 5.85	9.25 ± 8.78	7.60 ± 5.26	13.16 ± 4.19	10.95 ± 2.66	11.90 ± 4.10	0.306145	0.33718	No
PE(P-18:1/18:3)	8.31 ± 4.77	7.46 ± 2.57	6.56 ± 2.97	12.93 ± 8.94	6.60 ± 3.40	7.02 ± 3.31	10.76 ± 7.21	5.60 ± 3.18	5.70 ± 1.05	0.152753	0.181998	No
PE(P-18:1/20:3) (a)	143.12 ± 47.97	137.80 ± 43.85	139.34 ± 36.07	194.96 ± 45.78	142.19 ± 39.93	110.22 ± 22.26	146.45 ± 31.12	178.76 ± 41.29	142.65 ± 38.74	0.0329138	0.0455674	Yes
PE(P-18:1/20:3) (b)	56.61 ± 18.18	43.29 ± 10.95	43.56 ± 13.69	55.04 ± 12.08	46.94 ± 20.62	46.52 ± 9.94	56.28 ± 21.55	50.87 ± 9.88	44.69 ± 7.35	0.567883	0.589017	No
PE(P-18:1/20:4) (a)	8144.20 ± 2234.26	7157.82 ± 1015.92	6802.28 ± 1247.62	8558.81 ± 1414.89	6583.11 ± 1694.40	7748.43 ± 940.29	9504.64 ± 2279.93	10237.21 ± 1294.41	9679.52 ± 1200.57	0.000593788	0.00120449	Yes
PE(P-18:1/20:4) (b)	391.58 ± 62.92	357.52 ± 56.02	377.98 ± 77.18	374.63 ± 70.73	260.11 ± 52.30	276.52 ± 30.35	438.11 ± 107.65	462.38 ± 100.88	344.47 ± 70.27	0.00021881	0.000490411	Yes
PE(P-18:1/20:5) (a)	110.20 ± 40.88	105.42 ± 37.26	105.92 ± 32.06	120.10 ± 26.05	81.52 ± 16.26	68.89 ± 22.96	115.12 ± 40.78	119.00 ± 31.62	94.87 ± 24.86	0.0887602	0.111559	No
PE(P-18:1/20:5) (b)	9.40 ± 4.05	7.11 ± 4.18	7.71 ± 3.81	10.28 ± 3.41	3.45 ± 3.93	4.96 ± 3.95	5.00 ± 3.69	11.20 ± 5.67	5.62 ± 3.35	0.0199597	0.0293445	Yes
PE(P-18:1/22:4)	1028.46 ± 220.71	894.75 ± 92.68	858.72 ± 161.81	1073.43 ± 149.24	865.04 ± 198.98	968.60 ± 115.06	1083.98 ± 158.78	1196.30 ± 75.12	1050.84 ± 168.10	0.00535788	0.00878363	Yes
PE(P-18:1/22:5) (a)	1088.23 ± 254.52	943.66 ± 146.02	951.64 ± 189.79	1066.43 ± 166.38	821.34 ± 225.20	1055.34 ± 117.40	1205.80 ± 325.02	1245.63 ± 181.03	1150.85 ± 208.25	0.024146	0.0347032	Yes
PE(P-18:1/22:5) (b)	227.29 ± 53.86	188.63 ± 42.05	192.69 ± 36.43	244.86 ± 50.72	188.57 ± 39.10	203.64 ± 20.95	226.08 ± 60.68	242.27 ± 30.07	224.08 ± 42.84	0.152819	0.181739	No
PE(P-18:1/22:6) (a)	1722.29 ± 497.41	1467.46 ± 329.62	1346.92 ± 291.12	1860.14 ± 447.89	1256.84 ± 406.13	1679.96 ± 269.18	1978.60 ± 569.50	2019.07 ± 318.51	1794.22 ± 376.30	0.0149898	0.0228774	Yes
PE(P-18:1/22:6) (b)	61.18 ± 15.38	51.10 ± 9.18	49.99 ± 15.12	59.20 ± 19.78	50.91 ± 14.44	56.12 ± 13.08	67.21 ± 16.48	77.72 ± 25.20	59.99 ± 11.51	0.0956954	0.11934	No
PE(P-19:0/20:4) (a)	55.05 ± 13.87	42.30 ± 10.05	47.22 ± 12.53	58.57 ± 13.75	39.64 ± 9.92	44.01 ± 6.65	62.92 ± 10.28	69.28 ± 7.10	66.55 ± 17.80	0.000108523	0.000253881	Yes
PE(P-19:0/20:4) (b)	46.49 ± 11.29	38.01 ± 4.36	46.38 ± 6.26	50.35 ± 11.40	33.67 ± 13.66	42.45 ± 19.28	44.44 ± 13.56	41.72 ± 2.62	36.97 ± 10.04	0.265981	0.297027	No
PE(P-20:0/18:1)	54.42 ± 16.27	56.73 ± 20.79	35.20 ± 11.36	68.45 ± 16.55	54.08 ± 19.42	43.10 ± 22.13	65.16 ± 14.62	62.38 ± 8.27	61.18 ± 23.46	0.0455848	0.0606221	Yes
PE(P-20:0/18:2)	3.25 ± 3.05	3.54 ± 2.78	4.93 ± 2.71	4.68 ± 3.17	7.15 ± 3.89	1.83 ± 1.91	4.68 ± 1.32	2.60 ± 2.01	3.94 ± 3.44	0.0979171	0.121402	No
PE(P-20:0/20:4)	129.00 ± 29.00	120.49 ± 15.99	110.74 ± 26.39	132.62 ± 14.53	120.14 ± 24.30	98.91 ± 13.10	145.77 ± 35.07	134.13 ± 10.57	122.33 ± 19.64	0.0392824	0.0534608	Yes
PE(P-20:0/22:6)	21.69 ± 11.15	14.12 ± 4.74	22.40 ± 7.57	21.18 ± 4.65	15.48 ± 4.78	16.35 ± 1.50	19.35 ± 8.27	21.99 ± 5.35	16.87 ± 7.15	0.242657	0.273844	No
PE(P-20:1/20:4)	92.14 ± 26.41	75.62 ± 15.97	67.84 ± 16.42	82.26 ± 17.34	74.00 ± 28.03	76.51 ± 14.78	98.06 ± 26.35	85.63 ± 17.14	80.02 ± 13.32	0.269413	0.300336	No
PE(P-20:1/22:6) (a)	18.43 ± 8.58	12.47 ± 5.49	12.97 ± 4.83	17.51 ± 7.45	14.78 ± 7.69	13.26 ± 8.63	19.65 ± 7.55	13.07 ± 6.14	12.81 ± 5.27	0.485473	0.510983	No
PE(P-20:1/22:6) (b)	0.50 ± 0.51	1.38 ± 0.60	1.47 ± 1.57	1.18 ± 1.17	1.12 ± 1.20	1.75 ± 2.35	1.65 ± 2.61	0.88 ± 1.09	0.98 ± 1.11	0.908478	0.91275	No
LPE(16:0) [sn2]	81.59 ± 10.89	80.36 ± 18.29	80.89 ± 13.03	174.25 ± 16.08	83.21 ± 6.81	48.62 ± 11.47	133.33 ± 34.46	74.82 ± 15.81	54.55 ± 25.96	1.29626e-14	9.5506e-14	Yes
LPE(16:0) [sn1]	265.55 ± 57.90	312.35 ± 72.63	350.38 ± 55.40	764.88 ± 116.56	287.76 ± 71.24	135.31 ± 25.30	412.96 ± 103.99	241.06 ± 49.56	177.94 ± 62.91	1.5812e-17	1.36966e-16	Yes
LPE(17:0) [sn2]	50.99 ± 9.92	40.75 ± 4.80	44.58 ± 2.31	59.61 ± 18.91	70.07 ± 15.17	69.37 ± 23.76	83.57 ± 20.78	80.44 ± 17.40	65.22 ± 8.14	3.76852e-05	9.66248e-05	Yes
LPE(17:0) [sn1]	69.81 ± 9.73	64.17 ± 10.73	64.25 ± 16.18	92.98 ± 22.06	81.24 ± 12.23	76.79 ± 19.28	94.48 ± 17.93	95.47 ± 15.02	67.76 ± 8.20	0.00055927	0.00114901	Yes
LPE(18:0) [sn2]	199.86 ± 56.28	200.76 ± 37.03	195.95 ± 30.61	401.80 ± 61.29	459.67 ± 104.94	166.64 ± 44.15	348.14 ± 97.33	298.72 ± 56.93	192.04 ± 36.93	2.37493e-11	1.24781e-10	Yes
LPE(18:0) [sn1]	1028.96 ± 230.17	1086.42 ± 113.79	1076.86 ± 126.83	1912.28 ± 283.70	2014.55 ± 543.68	660.64 ± 98.73	1431.70 ± 267.42	1267.82 ± 172.09	759.11 ± 157.98	2.01162e-12	1.19393e-11	Yes
LPE(18:1) [sn2]	155.99 ± 62.39	121.37 ± 26.32	128.19 ± 37.90	111.54 ± 11.00	142.39 ± 25.33	132.02 ± 27.89	265.69 ± 110.01	219.31 ± 72.94	220.04 ± 101.16	0.000391816	0.000842798	Yes
LPE(18:1) [sn1]	192.46 ± 38.62	198.95 ± 45.62	194.41 ± 36.49	221.27 ± 32.41	223.25 ± 67.02	172.97 ± 43.97	451.59 ± 125.96	304.40 ± 93.85	266.86 ± 88.99	2.64829e-07	8.98178e-07	Yes
LPE(18:2) [sn2]	34.82 ± 8.91	30.36 ± 7.72	37.47 ± 16.26	32.85 ± 8.29	29.37 ± 5.97	18.59 ± 5.89	41.49 ± 11.23	34.06 ± 12.92	33.73 ± 14.29	0.0561242	0.0731212	Yes
LPE(18:2) [sn1]	20.35 ± 4.32	18.47 ± 4.90	18.93 ± 5.56	17.43 ± 3.95	18.77 ± 5.34	12.28 ± 4.70	37.45 ± 17.61	25.29 ± 8.22	27.23 ± 13.61	0.000978445	0.00187219	Yes
LPE(20:4) [sn2]	486.91 ± 78.50	428.63 ± 78.34	476.76 ± 88.25	438.97 ± 69.18	470.53 ± 97.29	351.41 ± 47.89	589.88 ± 147.17	573.11 ± 134.03	532.77 ± 162.49	0.0102782	0.0161875	Yes
LPE(20:4) [sn1]	121.51 ± 26.76	104.23 ± 21.35	137.90 ± 39.68	134.37 ± 17.24	160.27 ± 28.41	160.36 ± 23.63	304.81 ± 89.39	285.08 ± 67.95	238.62 ± 66.10	7.07215e-10	3.21507e-09	Yes
LPE(22:6) [sn2]	103.71 ± 28.87	84.84 ± 16.16	90.93 ± 25.16	74.51 ± 16.63	80.77 ± 16.56	58.63 ± 11.35	108.29 ± 30.44	106.52 ± 22.13	97.28 ± 28.73	0.00621467	0.0100851	Yes
LPE(22:6) [sn1]	36.74 ± 9.66	23.18 ± 5.20	35.96 ± 11.44	31.43 ± 8.85	34.37 ± 12.05	33.10 ± 9.66	72.07 ± 21.58	53.63 ± 14.88	51.68 ± 22.05	6.17748e-06	1.75211e-05	Yes
LPE(P-16:0)	144.35 ± 32.25	120.35 ± 34.82	115.75 ± 11.19	162.08 ± 42.94	151.96 ± 39.30	83.46 ± 20.23	189.97 ± 56.09	154.16 ± 14.43	131.54 ± 56.66	0.00114658	0.00217443	Yes
LPE(P-18:0)	175.98 ± 27.29	161.09 ± 24.28	176.27 ± 11.62	228.25 ± 36.75	217.23 ± 38.31	121.66 ± 23.94	243.74 ± 47.03	218.13 ± 49.94	159.96 ± 29.20	8.97757e-07	2.90637e-06	Yes
LPE(P-18:1)	44.96 ± 7.95	41.27 ± 12.37	36.15 ± 4.76	43.73 ± 12.47	50.90 ± 15.27	28.37 ± 9.71	60.19 ± 17.95	51.51 ± 9.33	29.59 ± 13.13	0.000415455	0.000887688	Yes
LPE(P-20:0)	10.78 ± 4.85	13.07 ± 5.29	11.18 ± 2.97	16.22 ± 6.05	9.97 ± 4.04	10.89 ± 4.56	19.61 ± 8.37	11.17 ± 4.25	10.93 ± 5.90	0.0485274	0.0640042	Yes
PI(16:0/16:0)	28.79 ± 14.27	32.64 ± 6.92	78.55 ± 21.39	1885.22 ± 290.20	38.08 ± 13.98	3.30 ± 1.82	28.96 ± 3.03	6.63 ± 3.45	3.80 ± 2.15	2.08295e-34	3.33793e-32	Yes
PI(16:0_16:1)	78.47 ± 16.44	78.05 ± 15.17	194.27 ± 40.69	250.46 ± 45.13	60.16 ± 17.12	36.61 ± 10.91	53.46 ± 20.05	45.24 ± 5.82	38.17 ± 9.46	1.20368e-21	1.54312e-20	Yes
PI(34:0)	77.07 ± 35.30	75.84 ± 23.11	71.30 ± 23.09	1124.37 ± 134.80	999.52 ± 178.39	40.67 ± 12.40	51.34 ± 19.20	66.18 ± 13.58	22.08 ± 10.72	1.44396e-32	1.54263e-30	Yes
PI(34:1)	394.05 ± 101.94	329.54 ± 76.03	313.64 ± 46.54	929.58 ± 143.41	351.20 ± 75.15	219.11 ± 49.93	591.68 ± 152.24	346.42 ± 44.37	250.77 ± 38.91	5.691e-17	4.79991e-16	Yes
PI(15-MHDA_18:1)/PI(17:0_18:1)	19.68 ± 6.68	15.37 ± 4.10	18.77 ± 7.40	30.47 ± 5.19	25.48 ± 7.36	12.21 ± 2.52	21.54 ± 10.23	19.71 ± 3.65	16.37 ± 6.06	0.000453443	0.000956108	Yes
PI(15-MHDA_18:2)/PI(17:0_18:2)	73.06 ± 17.41	67.51 ± 12.14	62.30 ± 13.23	68.56 ± 8.42	61.34 ± 5.33	60.39 ± 7.65	73.25 ± 12.98	66.53 ± 7.05	71.86 ± 11.96	0.33306	0.363699	No
PI(18:0_18:1)	401.08 ± 77.11	355.11 ± 49.41	343.79 ± 77.74	692.86 ± 83.92	1886.96 ± 441.61	396.75 ± 60.78	514.26 ± 152.36	1433.49 ± 159.53	367.74 ± 78.11	1.01642e-21	1.32964e-20	Yes
PI(36:2)	918.85 ± 246.72	715.38 ± 137.02	654.91 ± 132.89	821.14 ± 169.67	710.29 ± 202.85	2334.02 ± 454.73	2519.74 ± 658.93	2585.33 ± 315.78	3181.18 ± 581.69	4.83855e-19	4.49495e-18	Yes
PI(18:1_18:2)	95.39 ± 24.70	81.20 ± 19.13	66.81 ± 11.15	60.22 ± 8.66	47.44 ± 12.32	52.57 ± 10.13	79.37 ± 12.71	63.73 ± 10.72	60.24 ± 9.30	6.09929e-06	1.74538e-05	Yes
PI(16:0_20:3) (a)	54.86 ± 10.58	49.04 ± 7.97	65.94 ± 18.39	91.67 ± 25.46	28.20 ± 13.66	29.96 ± 5.60	46.44 ± 12.52	44.79 ± 4.43	32.84 ± 8.10	1.10647e-09	4.92535e-09	Yes
PI(16:0_20:3) (b)	50.99 ± 11.11	43.64 ± 15.70	50.16 ± 17.30	70.79 ± 19.30	30.03 ± 4.87	32.00 ± 8.66	44.30 ± 8.40	37.32 ± 6.56	28.74 ± 6.05	3.10156e-06	9.33381e-06	Yes
PI(16:0_20:4)	2470.65 ± 565.14	2391.84 ± 391.30	2855.63 ± 471.71	4772.83 ± 1088.99	1550.43 ± 461.25	1573.96 ± 249.27	2588.33 ± 722.93	2206.04 ± 236.76	1932.28 ± 180.06	8.56605e-12	4.73348e-11	Yes
PI(15-MHDA_20:4)/PI(17:0_20:4)	145.68 ± 40.81	140.07 ± 20.93	147.95 ± 35.86	144.85 ± 25.88	89.57 ± 22.27	94.60 ± 17.46	127.31 ± 27.00	131.35 ± 10.60	114.95 ± 17.09	0.000574761	0.00117332	Yes
PI(37:6)	7.74 ± 3.42	5.89 ± 1.60	9.10 ± 4.26	8.13 ± 3.46	4.96 ± 2.40	3.85 ± 3.22	5.20 ± 1.82	6.53 ± 2.48	3.63 ± 2.28	0.0184246	0.0275295	Yes
PI(18:0_20:2)	31.16 ± 15.70	22.66 ± 8.72	23.23 ± 8.05	41.91 ± 16.35	48.10 ± 15.71	28.85 ± 10.22	33.04 ± 10.97	39.50 ± 9.40	28.44 ± 9.10	0.00732982	0.011746	Yes
PI(18:0_20:3) (a)	294.89 ± 102.66	247.28 ± 51.13	271.90 ± 54.07	373.76 ± 112.07	298.89 ± 79.73	203.63 ± 48.36	310.21 ± 83.55	356.05 ± 73.62	227.08 ± 49.50	0.00492977	0.00816534	Yes
PI(18:0_20:3) (b)	586.28 ± 181.12	518.53 ± 98.75	526.52 ± 130.57	668.36 ± 174.38	562.67 ± 152.92	435.38 ± 79.16	629.73 ± 176.21	673.97 ± 132.20	452.83 ± 120.19	0.0433074	0.0581972	Yes
PI(18:0_20:4)	5773.47 ± 1152.29	4826.69 ± 1043.97	4756.07 ± 679.82	6260.25 ± 822.88	5907.26 ± 1857.77	4014.78 ± 778.66	5445.99 ± 1240.61	6489.86 ± 852.63	4389.92 ± 782.45	0.0016689	0.00304777	Yes
PI(38:5) (a)	2088.63 ± 489.11	1899.46 ± 343.33	1779.73 ± 306.70	1894.58 ± 361.21	1213.70 ± 351.02	1672.50 ± 319.63	2402.08 ± 646.50	1877.00 ± 440.72	1959.63 ± 453.58	0.00390963	0.00657762	Yes
PI (38:5) (b)	457.10 ± 81.26	446.66 ± 52.71	496.63 ± 96.85	478.55 ± 124.06	221.60 ± 50.50	345.10 ± 40.34	502.65 ± 108.16	404.64 ± 114.16	368.61 ± 101.87	2.87079e-05	7.48038e-05	Yes
PI(38:6)	236.06 ± 77.10	249.19 ± 34.36	216.88 ± 39.66	292.52 ± 80.88	129.78 ± 31.20	124.24 ± 14.26	206.61 ± 58.88	196.98 ± 27.59	153.59 ± 35.19	1.54842e-06	4.81814e-06	Yes
PI(39:6)	10.14 ± 4.70	10.52 ± 4.00	12.94 ± 3.51	14.12 ± 4.26	8.34 ± 2.65	6.53 ± 1.19	9.12 ± 2.59	11.08 ± 2.05	5.91 ± 3.04	0.000953577	0.00183556	Yes
PI(18:0_22:4)	460.67 ± 110.67	426.93 ± 70.50	419.18 ± 98.00	574.41 ± 73.25	586.40 ± 154.37	285.87 ± 36.58	447.29 ± 120.85	531.04 ± 81.12	348.19 ± 47.68	1.05151e-05	2.91781e-05	Yes
PI(20:0_20:4)	10.90 ± 2.27	7.66 ± 3.22	6.30 ± 2.58	9.38 ± 4.01	7.20 ± 4.05	2.32 ± 2.46	6.97 ± 3.44	7.23 ± 2.55	5.70 ± 3.35	0.00390686	0.00659026	Yes
PI(18:0_22:5) (n3)	426.43 ± 120.78	386.96 ± 66.84	447.78 ± 92.18	460.53 ± 87.59	451.62 ± 113.82	269.26 ± 33.62	359.61 ± 99.89	494.67 ± 58.26	306.70 ± 56.97	0.00031541	0.000694768	Yes
PI(18:0_22:5) (n6)	116.63 ± 23.69	122.42 ± 10.60	109.72 ± 18.42	141.46 ± 18.45	129.08 ± 25.91	91.11 ± 18.36	125.13 ± 28.09	156.07 ± 12.01	97.59 ± 26.78	6.29171e-05	0.000155115	Yes
PI(18:0_22:6)	196.81 ± 30.80	198.70 ± 46.97	182.28 ± 51.29	218.58 ± 46.90	219.24 ± 63.97	129.05 ± 20.01	166.37 ± 37.00	228.58 ± 42.61	135.46 ± 30.68	0.000733866	0.0014609	Yes
LPI(18:0) [sn2]	3.23 ± 3.30	2.63 ± 2.14	2.78 ± 1.97	5.69 ± 2.72	3.47 ± 1.69	2.55 ± 1.56	3.32 ± 2.13	4.50 ± 4.66	3.67 ± 3.90	0.650104	0.668887	No
LPI(18:0) [sn1]	23.69 ± 7.33	23.83 ± 3.89	21.77 ± 6.33	32.98 ± 7.85	36.05 ± 5.75	14.44 ± 6.94	31.57 ± 11.15	24.76 ± 10.90	22.98 ± 6.43	0.000515689	0.00106976	Yes
LPI(18:1) [sn2]	3.50 ± 2.09	3.04 ± 1.18	3.17 ± 1.35	2.72 ± 1.44	4.37 ± 0.92	1.97 ± 1.01	3.87 ± 1.12	3.89 ± 3.06	5.81 ± 2.66	0.0446415	0.0596151	Yes
LPI(18:1) [sn1]	11.83 ± 3.66	12.45 ± 3.94	12.04 ± 1.98	11.41 ± 2.07	9.66 ± 3.26	11.91 ± 3.36	23.64 ± 5.38	13.22 ± 3.37	11.30 ± 5.48	6.10003e-06	1.73783e-05	Yes
LPI(18:2) [sn2]	1.09 ± 0.63	2.01 ± 0.86	1.65 ± 0.93	1.90 ± 0.68	0.93 ± 0.83	0.11 ± 0.08	0.88 ± 1.24	0.50 ± 0.53	0.80 ± 0.70	0.00115395	0.00218196	Yes
LPI(18:2) [sn1]	0.64 ± 0.52	1.52 ± 0.97	2.46 ± 1.30	2.41 ± 1.06	1.39 ± 1.04	0.29 ± 0.31	1.21 ± 1.23	0.95 ± 1.26	0.19 ± 0.23	0.000580898	0.00118208	Yes
LPI(20:4) [sn2]	15.45 ± 8.75	10.05 ± 2.10	16.71 ± 9.21	15.03 ± 1.83	10.53 ± 2.95	6.46 ± 2.94	21.95 ± 11.12	15.76 ± 11.41	20.61 ± 16.06	0.0777799	0.0989225	Yes
LPI(20:4) [sn1]	6.57 ± 4.03	4.57 ± 2.09	7.46 ± 2.84	6.63 ± 0.99	4.23 ± 1.75	3.05 ± 2.01	11.33 ± 6.43	9.59 ± 6.48	9.48 ± 7.25	0.0302568	0.0424389	Yes
PS(36:1)	13113.76 ± 3192.60	12513.22 ± 2254.59	11807.89 ± 1640.20	15363.87 ± 2506.57	12957.56 ± 2717.50	10288.58 ± 1666.27	15093.20 ± 2572.62	17657.99 ± 1498.90	13087.12 ± 2560.36	0.000136013	0.000311373	Yes
PS(36:2)	6700.91 ± 1520.92	6246.35 ± 1122.11	6453.15 ± 910.87	6986.72 ± 1041.05	6084.99 ± 1318.20	6447.27 ± 1083.19	8130.16 ± 1283.05	8677.04 ± 1030.89	7980.68 ± 1554.90	0.00293687	0.00510172	Yes
PS(38:3)	8708.11 ± 1974.36	8314.48 ± 1718.37	8341.74 ± 670.50	9634.23 ± 1138.69	9477.35 ± 1513.77	7336.33 ± 1274.66	9810.75 ± 1377.57	10993.68 ± 1200.69	8862.55 ± 1587.65	0.00466496	0.00776686	Yes
PS(38:4)	11389.04 ± 2316.97	10590.52 ± 1630.21	11448.72 ± 1442.13	12715.69 ± 1225.96	10732.28 ± 1739.29	8681.95 ± 1684.04	12473.13 ± 1308.79	13259.42 ± 1002.48	10550.31 ± 2105.46	0.000738849	0.00146626	Yes
PS(38:5)	1243.74 ± 282.19	1252.11 ± 179.67	1329.41 ± 169.58	1540.77 ± 172.44	975.66 ± 171.63	971.21 ± 171.27	1528.36 ± 185.45	1247.69 ± 93.25	1197.07 ± 238.95	1.04495e-05	2.91223e-05	Yes
PS(40:5)	7703.31 ± 2210.75	7136.90 ± 1168.12	7427.74 ± 761.67	8578.87 ± 1014.03	7990.97 ± 1638.50	6141.60 ± 1325.08	8823.34 ± 1484.23	9720.20 ± 1412.74	7700.82 ± 1460.36	0.00688096	0.0110822	Yes
PS(40:6)	5106.91 ± 1663.56	4654.30 ± 956.58	5104.54 ± 832.44	6054.08 ± 1159.10	5359.43 ± 1382.94	4093.93 ± 638.01	5634.21 ± 984.32	6110.90 ± 1060.49	4968.63 ± 1124.19	0.0698836	0.0890564	Yes
PG(34:1)	876.64 ± 157.48	624.81 ± 125.38	585.77 ± 102.07	897.93 ± 105.60	565.33 ± 150.30	422.29 ± 36.94	780.62 ± 168.27	546.55 ± 75.55	445.50 ± 104.00	2.67888e-09	1.12233e-08	Yes
PG(36:1)	65.29 ± 26.72	54.66 ± 15.35	52.47 ± 8.33	63.17 ± 8.86	277.66 ± 60.79	44.52 ± 11.45	56.77 ± 12.42	143.17 ± 27.49	54.98 ± 10.16	2.47115e-20	2.82859e-19	Yes
PG(36:2)	87.87 ± 16.06	80.05 ± 27.29	75.06 ± 18.01	67.69 ± 6.18	90.03 ± 20.61	243.96 ± 34.46	189.66 ± 34.49	256.44 ± 20.42	286.29 ± 61.62	2.95567e-20	3.32384e-19	Yes
PG(34:2)	69.82 ± 14.83	53.52 ± 15.11	45.41 ± 9.29	57.05 ± 6.19	37.77 ± 7.75	34.24 ± 4.66	47.99 ± 11.93	48.11 ± 14.73	36.37 ± 15.51	7.14458e-05	0.000173472	Yes
CE(14:0)	946.51 ± 240.78	1090.71 ± 133.14	11172.49 ± 1280.12	1339.76 ± 1278.24	1759.13 ± 2562.44	657.35 ± 558.04	321.51 ± 123.76	556.40 ± 230.04	300.35 ± 139.32	7.0566e-22	9.83322e-21	Yes
CE(15:0)	468.62 ± 126.61	389.70 ± 121.79	451.15 ± 232.22	1108.89 ± 1381.99	1531.02 ± 2416.43	803.86 ± 855.57	589.37 ± 181.52	522.78 ± 112.54	479.52 ± 139.34	0.511547	0.534913	No
CE(16:0)	1379.57 ± 267.36	828.99 ± 278.40	875.28 ± 296.83	2319.64 ± 775.51	1299.43 ± 1037.99	894.81 ± 416.94	1660.14 ± 390.77	1124.77 ± 319.41	640.19 ± 226.54	2.68127e-05	7.01507e-05	Yes
CE(16:1)	1058.35 ± 220.28	1020.24 ± 198.59	1264.76 ± 314.98	2157.85 ± 2773.15	2452.05 ± 3135.13	1230.11 ± 857.61	711.26 ± 181.98	1023.67 ± 428.04	543.35 ± 181.45	0.347577	0.376983	No
CE(16:2)	12.32 ± 6.00	18.23 ± 7.07	17.78 ± 15.38	41.62 ± 65.07	48.98 ± 61.34	20.27 ± 11.62	9.44 ± 4.48	17.89 ± 9.21	16.15 ± 7.40	0.359452	0.387893	No
CE(17:0)	190.61 ± 71.09	159.17 ± 56.96	134.43 ± 46.67	261.96 ± 302.71	311.76 ± 368.24	191.02 ± 126.19	149.89 ± 32.65	174.03 ± 75.73	176.77 ± 70.47	0.724126	0.73677	No
CE(17:1)	195.96 ± 60.26	146.06 ± 46.57	170.03 ± 33.06	372.86 ± 538.26	458.76 ± 644.67	256.83 ± 185.71	200.78 ± 95.18	213.63 ± 57.65	181.51 ± 77.79	0.633097	0.652436	No
CE(18:0)	296.32 ± 103.31	192.49 ± 95.95	182.50 ± 63.77	267.17 ± 145.62	861.28 ± 397.98	165.85 ± 38.32	152.55 ± 59.14	1109.02 ± 213.68	143.71 ± 54.12	1.30936e-14	9.53752e-14	Yes
CE(18:1)	1574.26 ± 297.61	1052.43 ± 310.05	1093.33 ± 314.85	1401.42 ± 934.35	1766.78 ± 1602.03	6962.32 ± 1072.93	6221.76 ± 1298.38	6585.39 ± 946.26	8775.84 ± 1967.89	3.1831e-19	3.23868e-18	Yes
CE(18:2)	1405.60 ± 836.74	631.20 ± 115.37	1074.39 ± 742.92	563.55 ± 452.46	1103.04 ± 671.22	658.22 ± 807.16	416.73 ± 359.99	299.84 ± 115.65	502.79 ± 731.79	0.0396545	0.0538529	Yes
CE(18:3)	99.12 ± 62.40	59.90 ± 23.04	84.91 ± 40.75	64.70 ± 77.20	105.93 ± 81.36	82.87 ± 49.92	73.88 ± 44.00	49.80 ± 6.14	54.96 ± 57.21	0.618145	0.638053	No
CE(20:1)	75.72 ± 20.85	75.89 ± 55.29	44.31 ± 15.66	98.33 ± 114.02	141.14 ± 206.98	208.03 ± 62.01	163.06 ± 23.88	189.58 ± 41.02	184.55 ± 53.20	0.0142478	0.0219013	Yes
CE(20:2)	27.95 ± 15.10	17.96 ± 9.96	25.73 ± 9.51	47.92 ± 48.53	54.79 ± 66.31	53.83 ± 15.45	25.01 ± 8.87	32.51 ± 7.59	34.01 ± 8.47	0.278362	0.308169	No
CE(20:3)	143.46 ± 28.43	112.02 ± 31.36	113.71 ± 22.11	132.63 ± 83.91	139.97 ± 80.35	249.01 ± 53.19	164.83 ± 46.62	174.69 ± 28.38	184.75 ± 45.31	0.000870415	0.00169071	Yes
CE(20:4)	701.20 ± 184.92	562.42 ± 102.17	624.35 ± 224.37	373.29 ± 98.64	606.87 ± 126.08	937.77 ± 355.39	650.86 ± 123.29	805.04 ± 172.90	806.23 ± 260.38	0.00110056	0.00209334	Yes
CE(20:5)	117.45 ± 63.00	63.20 ± 35.35	55.72 ± 46.62	35.27 ± 28.41	87.99 ± 54.16	134.96 ± 49.22	82.23 ± 48.62	65.33 ± 24.82	108.93 ± 68.85	0.0184681	0.0275304	Yes
CE(22:0)	12.26 ± 7.69	7.14 ± 3.84	17.16 ± 6.77	40.26 ± 56.54	35.03 ± 47.99	28.69 ± 28.51	12.28 ± 9.12	20.69 ± 15.06	7.25 ± 5.65	0.341797	0.371342	No
CE(22:1)	14.09 ± 6.59	13.57 ± 11.25	16.36 ± 11.08	34.51 ± 42.21	26.28 ± 39.06	40.66 ± 22.93	25.44 ± 8.33	24.15 ± 11.37	34.45 ± 19.60	0.397512	0.426095	No
CE(22:4)	288.60 ± 92.04	218.58 ± 47.73	137.05 ± 39.84	176.04 ± 71.49	166.21 ± 89.42	451.40 ± 55.45	286.12 ± 72.93	222.22 ± 46.09	321.84 ± 88.33	8.7392e-09	3.45792e-08	Yes
CE(22:5) (n3)	131.31 ± 52.37	89.68 ± 20.82	75.53 ± 18.93	66.05 ± 19.69	79.16 ± 27.92	211.74 ± 45.56	134.48 ± 27.66	118.25 ± 30.55	179.17 ± 52.36	6.61124e-09	2.66529e-08	Yes
CE(22:5) (n6)	95.51 ± 48.01	77.19 ± 22.46	49.33 ± 12.29	45.60 ± 16.41	40.09 ± 12.71	86.68 ± 20.93	73.19 ± 18.16	76.65 ± 11.92	75.76 ± 27.18	0.00122721	0.00230012	Yes
CE(22:6)	206.32 ± 44.69	177.99 ± 47.94	154.49 ± 39.73	155.58 ± 22.60	184.54 ± 53.77	187.75 ± 46.04	244.09 ± 51.42	236.40 ± 34.00	200.88 ± 63.04	0.0134388	0.0207073	Yes
CE(24:0)	19.25 ± 6.19	11.04 ± 6.26	15.81 ± 8.49	45.77 ± 78.97	80.60 ± 134.39	27.28 ± 32.89	18.63 ± 9.13	24.08 ± 17.72	18.04 ± 12.46	0.463353	0.490114	No
CE(24:1)	34.01 ± 12.62	21.98 ± 20.36	21.10 ± 6.53	48.66 ± 61.33	58.42 ± 77.00	50.33 ± 29.23	33.41 ± 13.18	31.72 ± 12.53	38.37 ± 19.25	0.656486	0.674371	No
CE(24:4)	104.74 ± 28.35	74.26 ± 15.20	55.82 ± 14.70	71.13 ± 34.64	67.79 ± 49.46	124.01 ± 30.01	81.14 ± 25.07	60.18 ± 10.14	84.82 ± 27.89	0.00307002	0.00530426	Yes
CE(24:5)	36.53 ± 12.35	26.10 ± 7.80	22.35 ± 2.86	21.84 ± 12.30	26.71 ± 16.97	41.77 ± 7.42	26.94 ± 8.05	21.63 ± 5.94	28.92 ± 10.87	0.0147865	0.022675	Yes
CE(24:6)	13.34 ± 3.69	10.15 ± 3.84	9.38 ± 2.23	10.12 ± 3.54	9.68 ± 5.05	10.35 ± 2.79	8.11 ± 5.29	6.71 ± 4.17	9.55 ± 3.26	0.278013	0.30885	No
COH	218695.73 ± 59125.23	214152.93 ± 45855.99	232893.37 ± 25045.61	250838.38 ± 24606.38	254380.43 ± 72029.14	204432.67 ± 34613.08	242370.19 ± 49227.28	248987.19 ± 21606.92	227868.42 ± 46481.95	0.50047	0.525904	No
AcylCarnitine(12:0)	0.20 ± 0.05	0.88 ± 0.18	0.18 ± 0.07	0.20 ± 0.15	0.28 ± 0.38	0.12 ± 0.04	0.15 ± 0.15	0.09 ± 0.06	0.11 ± 0.04	6.84218e-10	3.13274e-09	Yes
AcylCarnitine(13:0)	0.40 ± 0.07	0.42 ± 0.18	0.32 ± 0.10	0.44 ± 0.21	0.50 ± 0.17	0.31 ± 0.12	0.26 ± 0.13	0.24 ± 0.07	0.27 ± 0.10	0.0198108	0.0291924	Yes
AcylCarnitine(14:0)	0.40 ± 0.14	0.41 ± 0.11	5.68 ± 1.10	0.71 ± 0.41	0.53 ± 0.52	0.54 ± 0.14	0.27 ± 0.13	0.38 ± 0.12	0.22 ± 0.12	1.42465e-25	3.38222e-24	Yes
AcylCarnitine(14:1)	0.33 ± 0.08	0.34 ± 0.06	0.26 ± 0.07	0.33 ± 0.09	0.39 ± 0.05	0.31 ± 0.09	0.41 ± 0.28	0.24 ± 0.07	0.30 ± 0.07	0.210452	0.240892	No
AcylCarnitine(14:2)	0.05 ± 0.02	0.02 ± 0.01	0.04 ± 0.01	0.03 ± 0.01	0.05 ± 0.02	0.05 ± 0.02	0.05 ± 0.02	0.04 ± 0.02	0.05 ± 0.02	0.0960292	0.119524	No
AcylCarnitine(15:0) (a)	0.83 ± 0.16	0.80 ± 0.07	0.89 ± 0.15	0.86 ± 0.41	0.98 ± 0.25	0.76 ± 0.10	0.75 ± 0.15	0.66 ± 0.11	0.72 ± 0.12	0.192568	0.222407	No
AcylCarnitine(15:0) (b)	0.20 ± 0.08	0.19 ± 0.07	0.24 ± 0.10	0.40 ± 0.42	0.35 ± 0.35	0.27 ± 0.03	0.14 ± 0.04	0.17 ± 0.05	0.15 ± 0.03	0.257013	0.289027	No
AcylCarnitine(16:0)	2.29 ± 0.35	1.85 ± 0.51	3.52 ± 0.62	8.04 ± 1.73	1.83 ± 1.48	3.68 ± 0.66	6.54 ± 1.34	1.19 ± 0.46	1.04 ± 0.34	1.54119e-17	1.35329e-16	Yes
AcylCarnitine(16:1)	0.28 ± 0.04	0.28 ± 0.06	0.26 ± 0.07	0.37 ± 0.23	0.29 ± 0.26	0.39 ± 0.11	0.29 ± 0.22	0.30 ± 0.10	0.33 ± 0.09	0.82873	0.83788	No
AcylCarnitine(17:0) (a)	1.15 ± 0.98	1.64 ± 1.56	1.16 ± 0.82	1.49 ± 1.31	1.32 ± 0.98	13.10 ± 29.44	2.80 ± 4.55	1.29 ± 0.82	1.20 ± 0.37	0.511404	0.535638	No
AcylCarnitine(17:0) (b)	0.24 ± 0.06	0.25 ± 0.14	0.29 ± 0.07	0.39 ± 0.45	0.51 ± 0.50	0.56 ± 0.77	0.24 ± 0.11	0.25 ± 0.11	0.16 ± 0.05	0.519226	0.542059	No
AcylCarnitine(18:0)	0.89 ± 0.13	1.02 ± 0.46	0.94 ± 0.38	2.31 ± 2.02	10.35 ± 3.81	1.57 ± 0.57	1.07 ± 0.37	12.42 ± 1.47	0.83 ± 0.23	4.68398e-20	5.08887e-19	Yes
AcylCarnitine(18:1)	0.65 ± 0.14	0.50 ± 0.11	0.83 ± 0.24	1.07 ± 0.58	0.93 ± 0.66	4.94 ± 0.87	4.85 ± 1.00	7.99 ± 1.54	9.41 ± 1.84	1.07901e-23	1.97613e-22	Yes
AcylCarnitine(18:2)	0.25 ± 0.06	0.28 ± 0.11	0.24 ± 0.13	0.30 ± 0.09	0.35 ± 0.12	0.33 ± 0.10	0.23 ± 0.08	0.29 ± 0.05	0.31 ± 0.15	0.532071	0.553665	No
Desmosterol(16:0)	38.57 ± 22.61	22.25 ± 13.02	30.80 ± 23.04	68.52 ± 20.40	22.55 ± 28.60	28.13 ± 15.98	20.07 ± 18.76	16.61 ± 15.64	13.49 ± 16.01	0.000789899	0.00156273	Yes
Desmosterol(18:1)	65.65 ± 28.49	47.58 ± 21.95	34.62 ± 30.76	63.24 ± 22.93	68.06 ± 26.49	381.74 ± 154.44	371.05 ± 167.15	471.39 ± 131.88	465.17 ± 87.25	2.02246e-14	1.42461e-13	Yes
Desmosterol(18:2)	21.05 ± 12.48	30.55 ± 17.87	26.24 ± 17.41	22.93 ± 12.88	26.19 ± 23.14	33.63 ± 20.23	12.27 ± 13.42	7.60 ± 9.00	18.81 ± 12.01	0.140033	0.167778	No
Desmosterol(20:4)	57.06 ± 33.62	48.97 ± 26.09	50.52 ± 19.55	43.19 ± 19.68	24.97 ± 26.25	90.46 ± 55.19	37.65 ± 26.45	58.87 ± 27.56	67.19 ± 23.17	0.039228	0.0535004	Yes
Desmosterol(20:5)	60.64 ± 18.63	107.38 ± 47.83	101.34 ± 38.76	82.12 ± 21.32	145.17 ± 125.84	141.34 ± 54.50	79.26 ± 49.58	110.41 ± 51.37	74.03 ± 53.68	0.190814	0.221178	No
Desmosterol(22:6)	35.74 ± 21.61	23.01 ± 23.65	34.58 ± 21.68	34.17 ± 22.44	29.74 ± 23.45	39.86 ± 17.91	40.01 ± 30.16	32.02 ± 24.58	25.44 ± 28.08	0.936264	0.939194	No
DG(14:0_16:0)	162.67 ± 59.52	266.53 ± 77.39	3154.77 ± 560.87	1330.38 ± 219.82	263.71 ± 129.90	168.98 ± 66.78	222.37 ± 144.29	178.46 ± 77.54	141.99 ± 19.71	1.4805e-28	5.27223e-27	Yes
DG(16:0_16:0)	79180.39 ± 13731.50	73373.84 ± 13968.15	66673.65 ± 30005.35	591567.99 ± 87179.26	80327.05 ± 32224.53	56560.53 ± 20992.83	85515.67 ± 19498.03	61538.94 ± 10864.57	52875.12 ± 9088.72	7.87748e-30	3.60676e-28	Yes
DG(16:0_16:1)	617.48 ± 249.16	692.23 ± 261.31	743.61 ± 115.26	2646.74 ± 883.53	838.54 ± 573.65	526.91 ± 184.51	866.99 ± 221.22	604.35 ± 174.54	421.43 ± 65.34	1.06508e-11	5.83516e-11	Yes
DG(14:0_18:2)	41.05 ± 28.81	45.63 ± 39.90	177.56 ± 55.76	67.43 ± 32.18	81.69 ± 81.71	30.29 ± 19.87	37.08 ± 38.32	24.12 ± 28.38	3.99 ± 5.49	4.13546e-07	1.38064e-06	Yes
DG(16:0_18:1)	8691.74 ± 2398.00	8771.19 ± 1387.55	8116.91 ± 2232.17	29839.59 ± 4239.55	9313.62 ± 2938.82	8099.70 ± 2538.10	57569.84 ± 9620.36	11229.68 ± 1031.12	8897.81 ± 2202.22	1.35466e-26	3.47336e-25	Yes
DG(16:1_18:1)	272.38 ± 108.79	299.06 ± 109.00	275.85 ± 81.94	505.09 ± 264.89	454.92 ± 277.96	452.30 ± 154.07	502.39 ± 136.81	425.12 ± 92.63	506.93 ± 126.59	0.0442497	0.0592152	Yes
DG(16:0_18:2)	253.75 ± 83.86	246.79 ± 40.57	263.34 ± 34.32	531.84 ± 186.94	172.35 ± 79.35	115.27 ± 76.09	335.07 ± 118.97	168.26 ± 28.33	113.72 ± 40.50	3.15008e-09	1.30271e-08	Yes
DG(18:0_18:1)	3629.30 ± 740.53	3478.31 ± 646.85	3307.30 ± 1320.15	5049.92 ± 813.62	30748.98 ± 7015.50	5122.36 ± 1135.19	8448.72 ± 1241.07	39765.97 ± 4770.63	10603.15 ± 1731.47	8.57904e-28	2.39094e-26	Yes
DG(18:1_18:1)	4904.77 ± 1044.14	4408.96 ± 1065.71	3722.91 ± 1393.06	5022.94 ± 940.93	5877.62 ± 1752.17	17651.46 ± 4964.81	34307.62 ± 3139.39	37490.33 ± 4584.59	56542.58 ± 12453.56	2.34742e-25	5.01565e-24	Yes
DG(18:0_18:2)	3303.59 ± 677.86	3212.37 ± 531.93	3559.26 ± 768.35	3801.43 ± 512.55	5411.15 ± 779.10	3173.91 ± 289.75	3927.45 ± 395.66	4250.82 ± 534.14	3628.67 ± 619.78	6.50666e-07	2.13886e-06	Yes
DG(18:1_18:2)	746.62 ± 202.45	607.02 ± 153.82	604.80 ± 142.31	821.49 ± 427.11	731.65 ± 375.15	613.83 ± 123.08	817.85 ± 298.52	718.81 ± 155.68	666.81 ± 151.61	0.68669	0.702023	No
DG(18:2_18:2)	21.69 ± 22.63	29.37 ± 25.82	30.91 ± 14.33	34.94 ± 11.17	42.21 ± 16.53	33.45 ± 15.10	31.64 ± 24.06	28.74 ± 9.15	28.62 ± 19.83	0.817007	0.827332	No
DG(18:1_18:3)	17.44 ± 20.18	32.92 ± 32.60	41.01 ± 24.67	48.31 ± 53.11	25.46 ± 10.22	29.15 ± 22.28	33.48 ± 20.18	20.85 ± 15.82	29.84 ± 24.64	0.664054	0.681053	No
DG(16:0_20:4)	1439.91 ± 454.55	1515.35 ± 407.92	1741.76 ± 242.48	2714.96 ± 364.15	1001.80 ± 189.71	791.83 ± 120.76	1931.89 ± 397.54	1093.49 ± 190.62	1027.88 ± 249.52	3.26349e-13	2.05088e-12	Yes
DG(18:1_20:3)	697.94 ± 643.37	1024.53 ± 783.72	437.09 ± 649.43	786.98 ± 747.50	1161.28 ± 1676.22	0.10 ± 0.00	160.67 ± 393.30	176.31 ± 365.23	986.82 ± 1134.21	0.174153	0.203708	No
DG(18:0_20:4)	40180.05 ± 13823.83	41103.82 ± 7243.07	33526.40 ± 10696.01	39291.97 ± 4265.78	47348.20 ± 13395.07	25506.61 ± 8410.26	36446.84 ± 7286.19	40244.78 ± 8795.56	36168.42 ± 11868.15	0.0472833	0.0624919	Yes
DG(18:1_20:4)	3586.10 ± 990.07	3679.42 ± 1146.80	3409.62 ± 605.38	3169.65 ± 361.54	2107.88 ± 601.23	2817.04 ± 400.79	4665.79 ± 630.45	3275.77 ± 628.68	4124.75 ± 630.59	1.40669e-05	3.83697e-05	Yes
DG(16:0_22:5)	273.58 ± 103.66	283.52 ± 57.12	268.66 ± 89.43	561.65 ± 113.75	150.90 ± 58.04	162.68 ± 59.02	377.76 ± 79.41	231.80 ± 88.43	155.95 ± 54.43	9.78301e-11	4.93772e-10	Yes
DG(18:2_20:4)	82.30 ± 44.99	86.33 ± 39.31	69.69 ± 53.51	73.54 ± 44.65	47.46 ± 29.28	30.87 ± 25.10	88.10 ± 17.20	35.85 ± 21.29	61.78 ± 42.23	0.0668433	0.0856931	Yes
DG(16:0_22:6)	206.43 ± 91.25	282.03 ± 123.65	185.67 ± 33.57	473.35 ± 114.90	114.54 ± 70.29	91.78 ± 26.03	339.95 ± 103.69	167.21 ± 66.88	114.04 ± 49.81	7.08559e-10	3.1985e-09	Yes
TG(48:2) [NL-16:0]	111.11 ± 26.74	109.54 ± 43.01	172.70 ± 59.90	256.65 ± 188.32	208.28 ± 127.20	157.04 ± 60.32	157.17 ± 45.27	176.76 ± 100.01	118.50 ± 17.65	0.122039	0.149004	No
TG(48:2) [NL-18:1]	121.37 ± 40.96	326.27 ± 103.60	173.42 ± 58.19	217.80 ± 212.39	233.88 ± 181.61	203.91 ± 69.38	239.53 ± 35.32	265.45 ± 90.92	250.97 ± 27.44	0.135818	0.163953	No
TG(48:3) [NL-18:2]	22.83 ± 4.91	44.94 ± 11.64	35.36 ± 16.13	62.15 ± 69.58	61.67 ± 51.55	42.54 ± 23.24	39.49 ± 9.29	45.13 ± 24.10	31.10 ± 7.25	0.458496	0.485778	No
TG(50:1) [NL-14:0]	45.51 ± 16.45	38.49 ± 16.91	95.05 ± 16.89	50.85 ± 41.79	80.89 ± 32.54	30.47 ± 9.10	22.24 ± 2.20	96.61 ± 15.24	23.54 ± 8.20	7.48401e-09	2.99828e-08	Yes
TG(50:4) [NL-14:0]	3.61 ± 1.17	5.63 ± 1.25	76.28 ± 12.79	6.19 ± 3.22	5.74 ± 4.57	2.41 ± 1.37	4.26 ± 1.08	4.12 ± 1.25	3.22 ± 1.32	5.64441e-30	3.01506e-28	Yes
TG(48:2) [NL-14:1]	21.40 ± 6.53	24.78 ± 12.18	34.40 ± 13.60	52.71 ± 46.19	61.23 ± 45.79	44.14 ± 15.69	39.82 ± 10.49	43.42 ± 24.01	34.88 ± 4.51	0.167777	0.197693	No
TG(48:2) [NL-16:1]	276.24 ± 59.40	309.40 ± 123.03	458.12 ± 219.62	787.91 ± 677.43	730.02 ± 517.54	542.10 ± 249.66	516.34 ± 143.49	574.69 ± 255.82	434.19 ± 62.80	0.132285	0.160292	No
TG(50:3) [NL-14:1]	5.80 ± 2.46	7.29 ± 3.49	9.48 ± 4.24	13.41 ± 14.54	16.82 ± 13.36	13.15 ± 7.35	13.46 ± 3.27	12.32 ± 6.06	18.68 ± 2.42	0.10875	0.134055	No
TG(50:3) [NL-18:1]	35.27 ± 7.29	45.82 ± 32.54	52.17 ± 19.73	66.55 ± 62.30	68.00 ± 40.40	57.61 ± 16.84	69.51 ± 7.66	67.54 ± 21.97	63.65 ± 7.01	0.476717	0.502591	No
TG(49:1) [NL-15:0]	123.86 ± 26.53	114.08 ± 45.44	149.68 ± 66.10	256.22 ± 256.63	256.23 ± 201.81	154.95 ± 54.91	188.91 ± 32.16	183.88 ± 75.80	145.04 ± 32.74	0.333538	0.363601	No
TG(51:2) [NL-15:0]	25.04 ± 7.53	23.86 ± 12.19	23.98 ± 8.09	47.41 ± 66.22	64.15 ± 64.65	52.95 ± 18.42	55.04 ± 12.80	54.78 ± 17.00	62.98 ± 15.06	0.172541	0.202192	No
TG(48:0) [NL-16:0]	658.84 ± 86.74	508.75 ± 217.07	518.38 ± 112.66	15886.02 ± 2238.96	755.94 ± 280.18	417.46 ± 102.26	1217.23 ± 210.69	410.12 ± 169.95	439.61 ± 353.78	4.42667e-35	9.45833e-33	Yes
TG(50:0) [NL-18:0]	419.19 ± 90.47	298.13 ± 107.76	225.38 ± 68.35	2998.83 ± 560.63	1697.38 ± 432.96	194.04 ± 48.06	341.95 ± 99.39	301.98 ± 67.29	220.85 ± 142.00	4.3496e-25	8.71279e-24	Yes
TG(50:1) [NL-18:1]	957.69 ± 159.24	677.38 ± 260.57	549.05 ± 134.71	2868.23 ± 843.77	782.71 ± 298.88	480.59 ± 144.19	7370.27 ± 1487.11	650.28 ± 106.82	401.98 ± 53.88	5.75462e-25	1.08491e-23	Yes
TG(50:2) [NL-18:2]	99.32 ± 17.29	83.44 ± 18.20	91.21 ± 25.94	256.35 ± 113.63	128.73 ± 77.18	75.84 ± 27.06	129.77 ± 33.50	75.83 ± 21.46	67.15 ± 16.64	9.8777e-07	3.1658e-06	Yes
TG(50:2) [NL-18:1]	451.46 ± 75.36	428.33 ± 259.62	586.87 ± 204.60	584.10 ± 409.04	449.64 ± 288.50	613.89 ± 143.34	1409.08 ± 322.69	884.95 ± 208.72	867.45 ± 100.51	8.30298e-08	3.0069e-07	Yes
TG(52:1) [NL-18:0]	351.72 ± 48.26	218.50 ± 81.88	166.35 ± 36.09	522.54 ± 159.22	1279.86 ± 257.59	156.52 ± 36.97	709.74 ± 205.21	1712.98 ± 333.83	158.28 ± 18.21	2.92464e-22	4.46355e-21	Yes
TG(52:2) [NL-16:0]	499.97 ± 80.15	361.95 ± 255.58	373.53 ± 225.81	530.35 ± 179.49	357.66 ± 116.43	809.98 ± 144.49	8456.63 ± 1572.29	1688.75 ± 318.55	1383.89 ± 264.26	1.67596e-28	5.65417e-27	Yes
TG(52:3) [NL-18:2]	162.94 ± 35.14	122.10 ± 55.64	121.80 ± 18.38	169.79 ± 95.68	180.73 ± 94.27	133.12 ± 54.47	321.84 ± 75.51	208.39 ± 40.20	192.98 ± 20.89	2.40174e-05	6.36162e-05	Yes
TG(52:4) [NL-16:0]	75.67 ± 10.11	59.94 ± 14.44	74.30 ± 14.87	169.16 ± 26.46	45.11 ± 10.51	38.60 ± 15.30	113.44 ± 32.85	43.03 ± 14.15	42.38 ± 11.37	1.66309e-16	1.34942e-15	Yes
TG(48:3) [NL-16:1]	23.15 ± 1.89	30.97 ± 11.82	40.29 ± 17.31	66.21 ± 59.93	64.77 ± 43.98	47.31 ± 21.53	45.31 ± 11.23	56.13 ± 24.14	37.10 ± 8.60	0.147848	0.176811	No
TG(50:2) [NL-18:0]	23.10 ± 8.10	19.11 ± 6.50	34.72 ± 6.36	38.90 ± 38.42	46.59 ± 26.99	24.41 ± 8.24	20.50 ± 2.51	31.20 ± 11.52	18.95 ± 1.03	0.0641108	0.0828529	Yes
TG(50:3) [NL-16:1]	67.75 ± 11.35	84.29 ± 42.05	87.46 ± 28.42	150.68 ± 131.83	145.91 ± 99.89	105.47 ± 35.08	121.00 ± 26.43	124.32 ± 45.72	106.98 ± 13.53	0.303044	0.33434	No
TG(52:3) [NL-16:1]	93.08 ± 18.85	133.28 ± 110.65	110.76 ± 57.64	149.05 ± 106.67	149.77 ± 105.54	316.03 ± 70.04	516.95 ± 64.94	440.87 ± 87.14	841.56 ± 129.47	1.61806e-19	1.67287e-18	Yes
TG(52:4) [NL-18:1]	45.31 ± 9.84	48.11 ± 36.84	47.27 ± 10.53	58.70 ± 22.33	64.54 ± 35.36	63.16 ± 25.92	78.82 ± 19.02	86.01 ± 38.32	80.30 ± 23.15	0.068643	0.0878247	Yes
TG(49:1) [NL-16:0]	227.88 ± 52.05	252.42 ± 64.05	283.81 ± 110.14	610.87 ± 485.78	471.59 ± 352.40	312.96 ± 122.71	337.39 ± 53.57	316.82 ± 147.65	236.39 ± 34.11	0.0646541	0.0833869	Yes
TG(51:0) [NL-16:0]	31.05 ± 4.93	29.33 ± 12.66	30.13 ± 11.26	66.77 ± 49.93	73.70 ± 38.36	29.04 ± 9.89	34.64 ± 14.31	34.00 ± 15.69	33.04 ± 25.90	0.0103454	0.0162534	Yes
TG(49:1) [NL-18:1]	184.37 ± 34.27	166.39 ± 58.10	194.95 ± 58.95	375.62 ± 400.97	364.78 ± 306.00	239.84 ± 84.80	278.51 ± 70.59	263.08 ± 173.12	192.98 ± 26.43	0.412452	0.441372	No
TG(51:1) [NL-18:1]	98.23 ± 12.36	94.10 ± 32.92	96.02 ± 21.54	203.65 ± 208.07	191.72 ± 125.17	103.56 ± 31.21	138.15 ± 32.10	133.93 ± 44.20	93.12 ± 20.92	0.172256	0.202227	No
TG(51:2) [NL-18:1]	137.05 ± 11.56	114.15 ± 72.64	131.88 ± 53.45	236.59 ± 275.53	254.00 ± 230.25	247.50 ± 84.48	285.44 ± 53.28	267.76 ± 78.19	301.72 ± 74.55	0.111987	0.137781	No
TG(53:2) [NL-17:0]	23.02 ± 5.86	22.05 ± 12.88	22.65 ± 13.82	36.68 ± 41.34	40.09 ± 40.30	40.03 ± 5.95	54.52 ± 10.27	65.67 ± 11.98	73.02 ± 11.00	0.000341097	0.000738659	Yes
TG(51:2) [NL-16:0]	42.51 ± 6.69	44.18 ± 18.72	46.47 ± 13.82	88.22 ± 80.36	74.41 ± 54.37	46.57 ± 20.86	70.88 ± 13.24	54.36 ± 18.29	47.91 ± 9.28	0.259527	0.290833	No
TG(54:0) [NL-18:0]	17.64 ± 6.66	35.07 ± 33.30	17.90 ± 6.17	35.00 ± 37.68	2472.06 ± 518.48	37.46 ± 33.04	31.30 ± 21.80	213.16 ± 51.51	40.07 ± 43.14	2.74728e-28	8.38574e-27	Yes
TG(54:1) [NL-18:1]	34.02 ± 7.89	31.68 ± 9.37	21.71 ± 5.93	54.14 ± 44.10	1237.36 ± 305.18	24.35 ± 3.76	37.33 ± 7.93	2570.26 ± 432.19	24.81 ± 4.16	6.31724e-30	3.11489e-28	Yes
TG(54:2) [NL-18:0]	114.05 ± 25.39	80.19 ± 33.38	66.15 ± 34.50	97.25 ± 58.25	484.09 ± 143.89	232.43 ± 34.06	616.31 ± 176.27	10543.71 ± 1854.53	679.30 ± 96.79	1.43742e-31	1.02376e-29	Yes
TG(54:4) [NL-18:0]	25.76 ± 3.48	18.22 ± 4.14	17.15 ± 4.49	36.07 ± 8.30	34.16 ± 8.94	8.88 ± 3.32	36.75 ± 7.56	42.58 ± 11.70	6.89 ± 2.17	2.77964e-13	1.76411e-12	Yes
TG(48:1) [NL-18:1]	345.32 ± 50.48	397.62 ± 116.04	817.96 ± 121.69	514.59 ± 334.77	428.59 ± 291.48	276.14 ± 95.35	537.39 ± 128.00	372.77 ± 100.44	293.80 ± 25.83	5.51389e-05	0.000138063	Yes
TG(54:3) [NL-18:1]	213.47 ± 41.55	244.74 ± 172.20	261.13 ± 115.43	223.05 ± 58.29	235.88 ± 71.75	3225.61 ± 567.63	8162.25 ± 1795.60	10270.60 ± 1731.93	18187.28 ± 2287.75	7.23461e-32	5.79673e-30	Yes
TG(54:4) [NL-18:2]	12.96 ± 4.20	20.82 ± 9.65	20.82 ± 3.62	33.59 ± 12.35	18.46 ± 6.81	13.90 ± 7.68	27.27 ± 10.56	32.19 ± 10.38	37.39 ± 6.59	1.24787e-05	3.44779e-05	Yes
TG(56:6) [NL-20:4]	33.34 ± 4.78	20.77 ± 5.42	10.91 ± 3.39	14.64 ± 3.83	17.18 ± 5.08	283.31 ± 27.11	749.48 ± 118.20	528.58 ± 70.88	1632.96 ± 322.62	1.72187e-28	5.5186e-27	Yes
TG(58:8) [NL-22:6]	8.04 ± 1.90	9.01 ± 9.98	4.78 ± 3.52	3.25 ± 1.42	4.17 ± 1.81	76.85 ± 6.71	193.26 ± 55.86	127.55 ± 22.23	427.87 ± 63.17	3.31093e-29	1.32644e-27	Yes
TG(54:5) [NL-18:1]	90.28 ± 22.36	91.82 ± 29.18	81.58 ± 20.18	101.80 ± 27.88	94.15 ± 28.95	127.49 ± 36.62	360.64 ± 81.51	200.80 ± 37.48	249.14 ± 39.34	7.85475e-17	6.53883e-16	Yes
TG(54:6) [NL-18:2]	13.85 ± 4.47	13.72 ± 7.69	12.33 ± 5.42	18.52 ± 8.66	14.38 ± 3.47	14.96 ± 4.81	15.00 ± 2.73	11.58 ± 2.60	14.53 ± 3.79	0.575065	0.595504	No
TG(56:8) [NL-20:4]	3.94 ± 1.67	3.60 ± 1.75	3.12 ± 1.18	5.37 ± 1.03	3.28 ± 0.90	7.42 ± 2.42	14.39 ± 5.48	6.59 ± 2.23	17.67 ± 3.95	2.0553e-13	1.33075e-12	Yes
TG(O-50:1) [NL-16:0]	36.26 ± 7.26	54.39 ± 91.27	54.15 ± 94.17	82.13 ± 24.54	22.70 ± 11.59	27.25 ± 3.45	291.30 ± 97.20	37.79 ± 24.78	29.79 ± 15.92	8.00069e-10	3.58632e-09	Yes
TG(O-52:0) [NL-16:0]	4.48 ± 0.88	2.84 ± 1.07	2.61 ± 0.63	7.66 ± 6.76	71.97 ± 20.66	2.83 ± 2.01	3.58 ± 1.08	24.96 ± 7.63	2.73 ± 0.67	2.32114e-20	2.70518e-19	Yes
TG(O-52:2) [NL-16:0]	17.14 ± 8.12	129.74 ± 293.01	123.38 ± 268.13	33.56 ± 34.34	8.47 ± 6.20	196.45 ± 31.55	456.93 ± 144.68	208.40 ± 90.21	134.91 ± 65.26	0.000102279	0.00024015	Yes
Ubiquinone	2232.67 ± 442.29	1888.34 ± 319.32	1791.95 ± 385.32	2467.26 ± 426.03	2192.71 ± 727.64	1926.99 ± 253.28	2159.88 ± 590.42	2345.75 ± 150.56	1954.19 ± 433.01	0.159088	0.188494	No

## Sheet: Supplementary Table 2
Lipid Name	BSA vs BSA	BSA vs 12:0	BSA vs 14:0	BSA vs 16:0	BSA vs 18:0	BSA vs 18:1	BSA vs 16:0+18:1	BSA vs 18:0+18:1	BSA vs 18:0 high	12:0 vs BSA	12:0 vs 12:0	12:0 vs 14:0	12:0 vs 16:0	12:0 vs 18:0	12:0 vs 18:1	12:0 vs 16:0+18:1	12:0 vs 18:0+18:1	12:0 vs 18:0 high	14:0 vs BSA	14:0 vs 12:0	14:0 vs 14:0	14:0 vs 16:0	14:0 vs 18:0	14:0 vs 18:1	14:0 vs 16:0+18:1	14:0 vs 18:0+18:1	14:0 vs 18:0 high	16:0 vs BSA	16:0 vs 12:0	16:0 vs 14:0	16:0 vs 16:0	16:0 vs 18:0	16:0 vs 18:1	16:0 vs 16:0+18:1	16:0 vs 18:0+18:1	16:0 vs 18:0 high	18:0 vs BSA	18:0 vs 12:0	18:0 vs 14:0	18:0 vs 16:0	18:0 vs 18:0	18:0 vs 18:1	18:0 vs 16:0+18:1	18:0 vs 18:0+18:1	18:0 vs 18:0 high	18:1 vs BSA	18:1 vs 12:0	18:1 vs 14:0	18:1 vs 16:0
Cer(d18:0/16:0)	-	1	1	7.24087e-13	0.998946	1	0.521266	0.989421	1	1	-	1	7.24087e-13	0.998506	1	0.499438	0.986741	1	1	1	-	7.24087e-13	0.999676	1	0.586991	0.994983	1	7.24087e-13	7.24087e-13	7.24087e-13	-	7.24087e-13	7.24087e-13	7.25087e-13	7.24087e-13	7.24087e-13	0.998946	0.998506	0.999676	7.24087e-13	-	0.998556	0.900798	0.999999	0.999742	1	1	1	7.24087e-13
Cer(d18:0/18:0)	-	1	0.999793	0.0647786	0.160919	0.992237	1	0.20812	0.999983	1	-	0.999416	0.0531339	0.135747	0.986378	1	0.177384	0.999997	0.999793	0.999416	-	0.208968	0.416749	0.999991	0.998082	0.497995	0.990544	0.0647786	0.0531339	0.208968	-	0.999975	0.388128	0.0401556	0.999799	0.0242354	0.160919	0.135747	0.416749	0.999975	-	0.648012	0.106399	1	0.0680313	0.992237	0.986378	0.999991	0.388128
Cer(d18:0/20:0)	-	1	1	0.989488	0.999639	0.999999	1	0.422897	1	1	-	1	0.992248	0.999796	1	1	0.44937	1	1	1	-	0.993035	0.999833	1	1	0.458397	1	0.989488	0.992248	0.993035	-	0.99999	0.99893	0.995722	0.936422	0.987692	0.999639	0.999796	0.999833	0.99999	-	0.999997	0.999935	0.787631	0.999518	0.999999	1	1	0.99893
Cer(d18:0/22:0)	-	0.999896	0.999837	7.24087e-13	4.80228e-06	1	0.997299	0.783626	1	0.999896	-	1	7.24198e-13	2.51101e-05	0.999272	0.999999	0.964491	0.998218	0.999837	1	-	7.24198e-13	2.77808e-05	0.998983	1	0.969665	0.997625	7.24087e-13	7.24198e-13	7.24198e-13	-	1.01864e-08	7.24087e-13	7.24532e-13	7.29861e-13	7.24087e-13	4.80228e-06	2.51101e-05	2.77808e-05	1.01864e-08	-	2.91864e-06	6.30993e-05	0.0010503	2.18926e-06	1	0.999272	0.998983	7.24087e-13
Cer(d18:0/24:0)	-	0.999997	1	9.61675e-13	0.00299449	0.999202	1	0.998688	0.98983	0.999997	-	1	1.32949e-12	0.00750454	0.9882	0.999996	0.999984	0.942765	1	1	-	1.10212e-12	0.00474823	0.996395	1	0.999791	0.973591	9.61675e-13	1.32949e-12	1.10212e-12	-	2.1065e-07	7.58282e-13	9.53682e-13	2.6632e-12	7.38409e-13	0.00299449	0.00750454	0.00474823	2.1065e-07	-	0.000395606	0.00289373	0.0219303	0.00015513	0.999202	0.9882	0.996395	7.58282e-13
Cer(d18:0/24:1)	-	0.999879	0.999984	0.00181806	0.978154	0.96815	0.000252024	0.999634	0.998357	0.999879	-	1	0.00812711	0.825473	0.999394	0.00124514	1	1	0.999984	1	-	0.00578982	0.8784	0.997929	0.000863687	1	0.999995	0.00181806	0.00812711	0.00578982	-	6.08651e-05	0.044057	0.999393	0.0102318	0.0149119	0.978154	0.825473	0.8784	6.08651e-05	-	0.441382	7.55248e-06	0.783249	0.704544	0.96815	0.999394	0.997929	0.044057
Cer(d16:1/12:0)	-	1.19097e-08	0.998938	0.984485	0.999995	0.993676	0.995162	0.999977	0.999999	1.19097e-08	-	1.13514e-07	3.41287e-07	3.63078e-08	6.81769e-10	1.96799e-07	3.13195e-09	2.89151e-08	0.998938	1.13514e-07	-	0.999996	0.999994	0.832149	1	0.975374	0.999975	0.984485	3.41287e-07	0.999996	-	0.999023	0.642417	1	0.893166	0.998047	0.999995	3.63078e-08	0.999994	0.999023	-	0.952597	0.999877	0.997968	1	0.993676	6.81769e-10	0.832149	0.642417
Cer(d16:1/14:0)	-	0.999993	7.24087e-13	0.999844	0.999951	0.999966	0.983744	1	1	0.999993	-	7.24087e-13	1	1	1	0.999043	0.999978	0.999908	7.24087e-13	7.24087e-13	-	7.24087e-13	7.24087e-13	7.24087e-13	7.24198e-13	7.24087e-13	7.24087e-13	0.999844	1	7.24087e-13	-	1	1	0.999902	0.999654	0.999085	0.999951	1	7.24087e-13	1	-	1	0.999718	0.999874	0.999613	0.999966	1	7.24087e-13	1
Cer(d16:1/16:0)	-	0.999623	0.00561325	1.27035e-06	0.955986	0.923444	1.24055e-05	1	0.986448	0.999623	-	0.0287104	9.14343e-06	0.703981	0.623627	8.70349e-05	0.997191	0.822953	0.00561325	0.0287104	-	0.228355	0.000134965	8.91322e-05	0.618925	0.00320016	0.000268103	1.27035e-06	9.14343e-06	0.228355	-	2.3126e-08	1.51859e-08	0.998923	6.70727e-07	4.67757e-08	0.955986	0.703981	0.000134965	2.3126e-08	-	1	2.23202e-07	0.984423	1	0.923444	0.623627	8.91322e-05	1.51859e-08
Cer(d16:1/18:0)	-	0.963908	0.942248	0.765468	0.656207	0.980225	0.9914	0.00092807	1	0.963908	-	1	0.999839	0.998598	1	1	0.026849	0.985808	0.942248	1	-	0.999968	0.999537	1	0.999994	0.0348114	0.974281	0.765468	0.999839	0.999968	-	1	0.99934	0.997551	0.0970059	0.849838	0.656207	0.998598	0.999537	1	-	0.996132	0.989755	0.143473	0.75632	0.980225	1	1	0.99934
Cer(d16:1/18:1)	-	0.179012	0.22672	0.654805	0.233108	0.727618	0.186354	0.233602	0.997276	0.179012	-	1	0.994358	1	0.986964	1	1	0.598604	0.22672	1	-	0.99804	1	0.994586	1	1	0.677379	0.654805	0.994358	0.99804	-	0.998304	1	0.995198	0.998323	0.974761	0.233108	1	1	0.998304	-	0.995194	1	1	0.686759	0.727618	0.986964	0.994586	1
Cer(d16:1/19:0)	-	1	0.999985	0.999996	0.999776	0.999723	0.999765	0.712592	0.985345	1	-	1	0.999934	0.999977	0.999969	0.998761	0.793654	0.994594	0.999985	1	-	0.998517	1	1	0.990194	0.903064	0.999494	0.999996	0.999934	0.998517	-	0.993821	0.993038	1	0.503996	0.923862	0.999776	0.999977	1	0.993821	-	1	0.973193	0.950353	0.99995	0.999723	0.999969	1	0.993038
Cer(d16:1/20:0)	-	1	1	0.999698	1	0.999957	1	0.495963	0.99998	1	-	1	0.999957	1	0.999997	1	0.58025	0.999999	1	1	-	0.999853	1	0.999984	1	0.529798	0.999993	0.999698	0.999957	0.999853	-	0.999959	1	0.998928	0.840014	1	1	1	1	0.999959	-	0.999997	1	0.582514	0.999999	0.999957	0.999997	0.999984	1
Cer(d16:1/21:0)	-	0.792603	0.992082	0.121858	1	0.999999	0.999431	0.456686	1	0.792603	-	0.998285	0.936443	0.770283	0.909373	0.984153	0.999803	0.847568	0.992082	0.998285	-	0.563889	0.989452	0.99928	0.999999	0.940298	0.996691	0.121858	0.936443	0.563889	-	0.111526	0.208727	0.385521	0.998027	0.153703	1	0.770283	0.989452	0.111526	-	0.999998	0.999098	0.431531	1	0.999999	0.909373	0.99928	0.208727
Cer(d16:1/22:0)	-	0.997267	0.000481869	0.00399147	0.0908566	0.999944	0.999959	0.675507	0.999998	0.997267	-	0.00518844	0.0345113	0.397566	0.948456	0.999995	0.979081	0.97715	0.000481869	0.00518844	-	0.998844	0.657073	0.000110648	0.00189147	0.0850088	0.000186105	0.00399147	0.0345113	0.998844	-	0.960634	0.000994511	0.0140405	0.330836	0.00163098	0.0908566	0.397566	0.657073	0.960634	-	0.0297785	0.225737	0.952746	0.0447681	0.999944	0.948456	0.000110648	0.000994511
Cer(d16:1/23:0)	-	0.997475	0.586891	0.0317153	0.974253	0.999982	0.964183	1	1	0.997475	-	0.954855	0.185029	0.999996	0.999988	0.999984	0.998177	0.994655	0.586891	0.954855	-	0.854698	0.993697	0.822273	0.996179	0.609515	0.529212	0.0317153	0.185029	0.854698	-	0.332905	0.0833406	0.367555	0.034688	0.0251539	0.974253	0.999996	0.993697	0.332905	-	0.998686	1	0.978855	0.959232	0.999982	0.999988	0.822273	0.0833406
Cer(d16:1/24:0)	-	0.931532	1.86905e-08	0.00327063	0.518352	0.999762	0.999996	0.999735	1	0.931532	-	1.43011e-06	0.102986	0.997206	0.663999	0.799879	0.9981	0.909675	1.86905e-08	1.43011e-06	-	0.0185439	1.93536e-05	3.03326e-09	6.46473e-09	1.20987e-07	1.48123e-08	0.00327063	0.102986	0.0185439	-	0.432591	0.000595151	0.00122679	0.0163689	0.00264811	0.518352	0.997206	1.93536e-05	0.432591	-	0.216728	0.325704	0.851513	0.473428	0.999762	0.663999	3.03326e-09	0.000595151
Cer(d16:1/24:1)	-	0.705016	1.1315e-10	0.873738	0.961178	0.664666	0.983751	0.998323	1	0.705016	-	3.7109e-08	0.999996	0.110729	1	0.997397	0.269909	0.819671	1.1315e-10	3.7109e-08	-	1.27865e-08	3.69671e-12	4.60163e-08	2.93198e-09	1.2467e-11	2.15312e-10	0.873738	0.999996	1.27865e-08	-	0.214024	0.999984	0.999951	0.44793	0.941766	0.961178	0.110729	3.69671e-12	0.214024	-	0.0958888	0.44792	0.999951	0.906928	0.664666	1	4.60163e-08	0.999984
Cer(d16:1/26:0)	-	0.99983	1	0.20025	0.716757	0.99993	0.999068	0.950355	0.999989	0.99983	-	0.99998	0.476258	0.947301	1	1	0.998738	1	1	0.99998	-	0.255108	0.791362	0.999994	0.999811	0.974212	1	0.20025	0.476258	0.255108	-	0.992246	0.439583	0.564986	0.880619	0.379453	0.716757	0.947301	0.791362	0.992246	-	0.93207	0.973416	0.999796	0.899728	0.99993	1	0.999994	0.439583
Cer(d16:1/26:1)	-	0.971205	0.169139	0.0950863	0.966173	1	0.678964	0.999939	0.912129	0.971205	-	0.787936	0.625073	1	0.978805	0.998489	0.9992	1	0.169139	0.787936	-	0.999999	0.80427	0.18865	0.990766	0.383314	0.900091	0.0950863	0.625073	0.999999	-	0.644841	0.107498	0.955882	0.244449	0.775355	0.966173	1	0.80427	0.644841	-	0.974771	0.998897	0.998886	1	1	0.978805	0.18865	0.107498
Cer(d17:1/12:0)	-	0.988095	0.999999	0.816373	1	0.999997	1	0.968413	1	0.988095	-	0.998443	0.248912	0.97892	0.937063	0.986229	1	0.996306	0.999999	0.998443	-	0.672047	0.999994	0.999734	0.999999	0.993482	1	0.816373	0.248912	0.672047	-	0.859902	0.937385	0.827476	0.182013	0.730021	1	0.97892	0.999994	0.859902	-	1	1	0.950439	1	0.999997	0.937063	0.999734	0.937385
Cer(d17:1/14:0)	-	0.999092	8.59457e-12	0.291336	0.999415	0.999927	1	0.992258	0.997912	0.999092	-	6.25985e-11	0.695451	1	1	0.99927	1	1	8.59457e-12	6.25985e-11	-	2.08284e-08	5.54813e-11	3.46988e-11	9.08518e-12	1.32795e-10	8.09012e-11	0.291336	0.695451	2.08284e-08	-	0.671111	0.572738	0.301239	0.830125	0.745067	0.999415	1	5.54813e-11	0.671111	-	1	0.999537	0.999999	1	0.999927	1	3.46988e-11	0.572738
Cer(d17:1/16:0)	-	0.999563	0.99546	8.73193e-08	0.99999	0.999974	6.04672e-05	1	0.999975	0.999563	-	1	6.53059e-07	1	1	0.000424115	0.998152	0.984097	0.99546	1	-	1.43565e-06	0.999928	0.999969	0.000889313	0.987952	0.945189	8.73193e-08	6.53059e-07	1.43565e-06	-	2.94334e-07	3.47555e-07	0.595997	5.60641e-08	2.22776e-08	0.99999	1	0.999928	2.94334e-07	-	1	0.00019784	0.999895	0.997314	0.999974	1	0.999969	3.47555e-07
Cer(d17:1/18:0)	-	0.997742	1	0.896858	0.00104974	1	1	0.677784	1	0.997742	-	0.998669	0.465343	9.37413e-05	0.997466	0.997835	0.235807	0.999606	1	0.998669	-	0.875696	0.000885983	1	1	0.643272	1	0.896858	0.465343	0.875696	-	0.0554366	0.901428	0.895187	0.999968	0.826806	0.00104974	9.37413e-05	0.000885983	0.0554366	-	0.00109169	0.00103506	0.145096	0.000630712	1	0.997466	1	0.901428
Cer(d17:1/20:0)	-	0.999997	0.999935	0.00937633	0.806872	0.999996	0.999999	0.890105	0.999804	0.999997	-	0.997347	0.00384712	0.62413	1	0.999749	0.738677	1	0.999935	0.997347	-	0.033145	0.966893	0.997021	1	0.988835	0.984749	0.00937633	0.00384712	0.033145	-	0.368503	0.00370128	0.0187682	0.272002	0.00191181	0.806872	0.62413	0.966893	0.368503	-	0.615714	0.913703	1	0.474036	0.999996	1	0.997021	0.00370128
Cer(d17:1/22:0)	-	0.99965	0.999399	3.75778e-06	2.13091e-05	0.992903	1	0.997274	0.943663	0.99965	-	1	2.62961e-05	0.00014504	0.868752	0.999932	1	0.674169	0.999399	1	-	3.0487e-05	0.000167639	0.849097	0.999865	1	0.645849	3.75778e-06	2.62961e-05	3.0487e-05	-	0.999852	1.87879e-07	5.51672e-06	4.97576e-05	5.65633e-08	2.13091e-05	0.00014504	0.000167639	0.999852	-	1.07306e-06	3.11659e-05	0.000270522	3.21134e-07	0.992903	0.868752	0.849097	1.87879e-07
Cer(d17:1/23:0)	-	0.990694	0.946687	0.19631	0.939248	0.999923	0.993801	0.999992	0.99743	0.990694	-	0.999997	0.725922	0.999994	0.999946	1	0.999682	1	0.946687	0.999997	-	0.88279	1	0.997553	0.99999	0.99332	0.999929	0.19631	0.725922	0.88279	-	0.894238	0.437047	0.692082	0.365404	0.624895	0.939248	0.999994	1	0.894238	-	0.99681	0.999982	0.991687	0.999888	0.999923	0.999946	0.997553	0.437047
Cer(d17:1/24:0)	-	0.882045	1	0.0140562	0.197936	0.981867	0.997781	0.999999	0.979764	0.882045	-	0.92453	0.357934	0.948139	0.285805	0.442433	0.758522	0.27681	1	0.92453	-	0.0195766	0.248415	0.964541	0.993824	0.999988	0.961116	0.0140562	0.357934	0.0195766	-	0.972521	0.000646509	0.00154609	0.0068987	0.000609925	0.197936	0.948139	0.248415	0.972521	-	0.0171583	0.0359359	0.117945	0.0163155	0.981867	0.285805	0.964541	0.000646509
Cer(d17:1/24:1)	-	0.602127	0.98302	0.987987	0.479466	0.71137	1	0.909634	1	0.602127	-	0.991023	0.987021	0.00597101	1	0.521742	0.0479007	0.449377	0.98302	0.991023	-	1	0.0699646	0.997784	0.966047	0.329883	0.941774	0.987987	0.987021	1	-	0.0794437	0.996408	0.974573	0.359712	0.954477	0.479466	0.00597101	0.0699646	0.0794437	-	0.00978889	0.559136	0.997438	0.633173	0.71137	1	0.997784	0.996408
Cer(d17:1/26:0)	-	1	0.999712	0.478742	0.999608	0.999999	0.999916	0.999933	0.99987	1	-	0.999997	0.331712	0.995258	1	0.99821	0.998444	0.999999	0.999712	0.999997	-	0.187039	0.963567	0.999998	0.980006	0.981642	1	0.478742	0.331712	0.187039	-	0.836866	0.319911	0.780101	0.772146	0.208923	0.999608	0.995258	0.963567	0.836866	-	0.994348	1	1	0.972991	0.999999	1	0.999998	0.319911
Cer(d17:1/26:1)	-	1	1	0.852596	0.999769	1	1	1	0.99998	1	-	1	0.901466	0.999964	1	1	0.999999	0.999999	1	1	-	0.801917	0.999181	1	1	1	0.999883	0.852596	0.901466	0.801917	-	0.988489	0.861213	0.863502	0.781809	0.971447	0.999769	0.999964	0.999181	0.988489	-	0.999823	0.999836	0.998777	1	1	1	1	0.861213
Cer(d18:1/12:0)	-	0.992811	0.999999	0.99996	0.740602	0.48208	0.597421	0.670568	0.530159	0.992811	-	0.964173	0.921358	0.220347	0.0948193	0.139843	0.176519	0.112011	0.999999	0.964173	-	1	0.87347	0.651266	0.759871	0.82094	0.69835	0.99996	0.921358	1	-	0.934188	0.758479	0.850594	0.897408	0.799696	0.740602	0.220347	0.87347	0.934188	-	0.999977	1	1	0.999995	0.48208	0.0948193	0.651266	0.758479
Cer(d18:1/14:0)	-	0.597818	7.24087e-13	0.775986	1	0.999999	1	1	1	0.597818	-	7.24087e-13	0.999998	0.628811	0.433798	0.512439	0.612276	0.462468	7.24087e-13	7.24087e-13	-	7.24087e-13	7.24087e-13	7.24087e-13	7.24087e-13	7.24087e-13	7.24087e-13	0.775986	0.999998	7.24087e-13	-	0.801804	0.619553	0.698725	0.788178	0.649317	1	0.628811	7.24087e-13	0.801804	-	0.999998	1	1	0.999999	0.999999	0.433798	7.24087e-13	0.619553
Cer(d18:1/16:0)	-	0.99997	0.994643	7.24087e-13	0.989403	0.999189	3.79467e-06	0.996536	0.813274	0.99997	-	0.999961	7.24087e-13	0.909002	0.976826	1.55125e-05	0.950378	0.557913	0.994643	0.999961	-	7.24087e-13	0.69282	0.853801	6.54761e-05	0.778858	0.298771	7.24087e-13	7.24087e-13	7.24087e-13	-	7.24087e-13	7.24087e-13	9.26543e-11	7.24087e-13	7.24087e-13	0.989403	0.909002	0.69282	7.24087e-13	-	0.999998	1.57129e-07	1	0.999265	0.999189	0.976826	0.853801	7.24087e-13
Cer(d18:1/18:0)	-	0.999999	1	1.99498e-09	7.24087e-13	0.999999	0.999998	2.7931e-12	0.999994	0.999999	-	0.99999	8.40349e-10	7.24087e-13	1	0.999754	1.64757e-12	1	1	0.99999	-	2.72914e-09	7.24087e-13	0.999992	1	3.49443e-12	0.99996	1.99498e-09	8.40349e-10	2.72914e-09	-	1.70378e-10	8.67144e-10	5.12094e-09	0.447162	6.6341e-10	7.24087e-13	7.24087e-13	7.24087e-13	1.70378e-10	-	7.24087e-13	7.24087e-13	2.19914e-07	7.24087e-13	0.999999	1	0.999992	8.67144e-10
Cer(d18:1/19:0)	-	0.796513	0.999361	0.996256	0.806721	0.560925	0.0623719	0.387283	0.373819	0.796513	-	0.985781	0.996186	1	0.999985	0.819877	0.999115	0.998866	0.999361	0.985781	-	1	0.987463	0.90634	0.239889	0.780805	0.767862	0.996256	0.996186	1	-	0.99677	0.955941	0.327274	0.868587	0.858506	0.806721	1	0.987463	0.99677	-	0.999978	0.81	0.99891	0.998615	0.560925	0.999985	0.90634	0.955941
Cer(d18:1/20:0)	-	0.999999	1	4.66927e-05	0.00702509	1	0.999996	0.0408116	1	0.999999	-	1	0.000111784	0.0148664	1	1	0.0777967	0.999948	1	1	-	8.92132e-05	0.0122804	1	1	0.0661401	0.999985	4.66927e-05	0.000111784	8.92132e-05	-	0.810519	0.000102467	0.000137339	0.411	2.52148e-05	0.00702509	0.0148664	0.0122804	0.810519	-	0.0138127	0.0176701	0.999236	0.00407764	1	1	1	0.000102467
Cer(d18:1/21:0)	-	0.95876	0.987318	3.39798e-06	0.982179	0.97812	0.951865	0.997742	0.938852	0.95876	-	1	6.40826e-08	0.431022	1	0.323628	0.999965	1	0.987318	1	-	1.28646e-07	0.563901	1	0.444167	1	0.999998	3.39798e-06	6.40826e-08	1.28646e-07	-	0.000103965	9.56144e-08	0.000191205	2.69685e-07	4.8074e-08	0.982179	0.431022	0.563901	0.000103965	-	0.506369	1	0.705281	0.37968	0.97812	1	1	9.56144e-08
Cer(d18:1/22:0)	-	0.984393	0.676125	7.24087e-13	5.45253e-12	0.995644	0.44114	0.117906	0.998187	0.984393	-	0.995882	7.24087e-13	1.09094e-10	0.671827	0.957733	0.619482	0.732319	0.676125	0.995882	-	7.24087e-13	1.51442e-09	0.203646	0.99999	0.973766	0.244841	7.24087e-13	7.24087e-13	7.24087e-13	-	9.67278e-11	7.24087e-13	7.24087e-13	7.24087e-13	7.24087e-13	5.45253e-12	1.09094e-10	1.51442e-09	9.67278e-11	-	1.10956e-12	5.00085e-09	5.59772e-08	1.2419e-12	0.995644	0.671827	0.203646	7.24087e-13
Cer(d18:1/23:0)	-	0.988686	1	1.7147e-08	1	0.816603	0.332514	0.976877	0.785495	0.988686	-	0.991598	4.19682e-07	0.992621	0.252563	0.888496	0.546168	0.226621	1	0.991598	-	1.97602e-08	1	0.794312	0.356047	0.970728	0.761642	1.7147e-08	4.19682e-07	1.97602e-08	-	2.09636e-08	1.01358e-10	4.94631e-05	5.16109e-10	8.4217e-11	1	0.992621	1	2.09636e-08	-	0.784681	0.366103	0.967842	0.751407	0.816603	0.252563	0.794312	1.01358e-10
Cer(d18:1/24:0)	-	0.999985	1	8.61311e-13	0.0192265	0.00243643	0.985275	0.49275	0.0179639	0.999985	-	0.999837	1.15752e-12	0.0519904	0.000741681	0.904028	0.273471	0.00607549	1	0.999837	-	8.1446e-13	0.0130863	0.00371322	0.994529	0.58371	0.0261531	8.61311e-13	1.15752e-12	8.1446e-13	-	1.31105e-08	7.24087e-13	7.30971e-13	7.24198e-13	7.24087e-13	0.0192265	0.0519904	0.0130863	1.31105e-08	-	1.41327e-08	0.00102925	2.78406e-05	1.41818e-07	0.00243643	0.000741681	0.00371322	7.24087e-13
Cer(d18:1/24:1)	-	0.797399	0.999807	0.00784569	0.480594	0.0801858	1.71167e-05	0.919672	0.998103	0.797399	-	0.97525	0.343646	0.0149619	0.868505	0.00310596	0.109639	0.99314	0.999807	0.97525	-	0.0339894	0.199328	0.245204	0.000101151	0.648359	1	0.00784569	0.343646	0.0339894	-	8.94386e-06	0.993105	0.606449	0.000125044	0.0558209	0.480594	0.0149619	0.199328	8.94386e-06	-	0.000168254	1.36121e-08	0.99669	0.133354	0.0801858	0.868505	0.245204	0.993105
Cer(d18:1/26:0)	-	0.999991	1	0.0937135	0.903129	0.998292	1	0.99972	0.999734	0.999991	-	0.99996	0.200466	0.98273	0.975078	0.999845	1	0.991099	1	0.99996	-	0.0789405	0.874404	0.999217	1	0.999302	0.999909	0.0937135	0.200466	0.0789405	-	0.786212	0.0150322	0.064563	0.290282	0.0234085	0.903129	0.98273	0.874404	0.786212	-	0.494943	0.836329	0.995945	0.601104	0.998292	0.975078	0.999217	0.0150322
Cer(d18:1/26:1)	-	0.99912	0.982212	5.52153e-05	0.00388907	0.00129435	0.381026	0.00327427	0.000906692	0.99912	-	0.7609	0.000470904	0.000508192	0.000158502	0.110178	0.00042292	0.000109176	0.982212	0.7609	-	1.78039e-06	0.0633956	0.0254057	0.939382	0.0551408	0.0187081	5.52153e-05	0.000470904	1.78039e-06	-	5.0524e-11	1.68104e-11	2.55263e-08	4.22913e-11	1.20189e-11	0.00388907	0.000508192	0.0633956	5.0524e-11	-	0.99999	0.612372	1	0.999922	0.00129435	0.000158502	0.0254057	1.68104e-11
Cer(d18:2/12:0)	-	7.24087e-13	1	0.989093	1	0.999999	1	1	1	7.24087e-13	-	7.24087e-13	7.24087e-13	7.24087e-13	7.24087e-13	7.24087e-13	7.24087e-13	7.24087e-13	1	7.24087e-13	-	0.991581	1	1	1	0.999999	1	0.989093	7.24087e-13	0.991581	-	0.979385	0.999016	0.984578	0.961782	0.981526	1	7.24087e-13	1	0.979385	-	0.999985	1	1	1	0.999999	7.24087e-13	1	0.999016
Cer(d18:2/14:0)	-	1	8.65863e-13	0.999943	1	0.99963	1	0.999999	1	1	-	8.87956e-13	0.999975	1	0.999803	1	0.999997	1	8.65863e-13	8.87956e-13	-	1.2812e-12	9.07274e-13	1.54443e-12	8.69971e-13	7.87814e-13	8.88956e-13	0.999943	0.999975	1.2812e-12	-	0.999988	1	0.999951	0.998259	0.999976	1	1	9.07274e-13	0.999988	-	0.999886	1	0.999992	1	0.99963	0.999803	1.54443e-12	1
Cer(d18:2/16:0)	-	0.999731	0.941808	7.78125e-05	0.999562	0.999691	0.000267145	1	0.999842	0.999731	-	0.998712	0.000479228	0.962916	0.967779	0.00157026	0.999921	0.975311	0.941808	0.998712	-	0.00409608	0.658083	0.675526	0.0122109	0.960645	0.706219	7.78125e-05	0.000479228	0.00409608	-	1.06306e-05	1.16559e-05	0.999986	0.000102592	1.37464e-05	0.999562	0.962916	0.658083	1.06306e-05	-	1	3.75464e-05	0.998863	1	0.999691	0.967779	0.675526	1.16559e-05
Cer(d18:2/17:0)	-	0.963058	0.994727	0.996364	0.686299	0.488236	0.0852047	0.853972	0.851277	0.963058	-	0.999997	0.999992	0.999194	0.988533	0.624993	0.999993	0.999992	0.994727	0.999997	-	1	0.98847	0.939347	0.427595	0.999175	0.999119	0.996364	0.999992	1	-	0.98453	0.926695	0.400308	0.998664	0.998581	0.686299	0.999194	0.98847	0.98453	-	0.999997	0.942015	0.999997	0.999998	0.488236	0.988533	0.939347	0.926695
Cer(d18:2/18:0)	-	0.999999	1	0.792658	7.57801e-05	0.979193	1	6.42603e-05	0.999591	0.999999	-	1	0.632502	3.14338e-05	0.996922	1	2.66142e-05	0.999996	1	1	-	0.727019	5.18373e-05	0.990001	1	4.39251e-05	0.999918	0.792658	0.632502	0.727019	-	0.0117516	0.193103	0.670705	0.0102063	0.422487	7.57801e-05	3.14338e-05	5.18373e-05	0.0117516	-	2.25135e-06	3.83238e-05	1	1.05399e-05	0.979193	0.996922	0.990001	0.193103
Cer(d18:2/20:0)	-	0.999996	0.961316	0.168804	0.870711	0.851009	0.999951	0.96545	0.995736	0.999996	-	0.860625	0.30657	0.965621	0.671837	0.99736	0.995779	0.965233	0.961316	0.860625	-	0.00932078	0.211389	0.999994	0.998343	0.368363	0.999994	0.168804	0.30657	0.00932078	-	0.934668	0.00341963	0.0624543	0.805912	0.023983	0.870711	0.965621	0.211389	0.934668	-	0.103829	0.61973	0.999996	0.381143	0.851009	0.671837	0.999994	0.00341963
Cer(d18:2/21:0)	-	0.999999	0.946045	0.979862	0.999992	1	1	1	0.996165	0.999999	-	0.988009	0.997275	1	0.999956	0.999991	1	0.999802	0.946045	0.988009	-	1	0.993081	0.894975	0.922486	0.961104	0.999966	0.979862	0.997275	1	-	0.99871	0.951807	0.967612	0.986911	1	0.999992	1	0.993081	0.99871	-	0.99985	0.999958	0.999999	0.999939	1	0.999956	0.894975	0.951807
Cer(d18:2/22:0)	-	0.963794	0.651607	1.2765e-09	1.18494e-06	0.851784	0.994257	0.333596	0.991779	0.963794	-	0.998502	5.75914e-08	5.65844e-05	0.19957	0.999998	0.950121	0.521535	0.651607	0.998502	-	6.24361e-07	0.000566642	0.0402926	0.984663	0.999865	0.160174	1.2765e-09	5.75914e-08	6.24361e-07	-	0.527936	1.13788e-11	2.17249e-08	3.4941e-06	6.99591e-11	1.18494e-06	5.65844e-05	0.000566642	0.527936	-	7.61121e-09	2.14268e-05	0.00276689	5.57232e-08	0.851784	0.19957	0.0402926	1.13788e-11
Cer(d18:2/23:0)	-	0.999563	0.999993	0.142219	0.814632	0.338291	0.999986	0.65634	0.451147	0.999563	-	0.999999	0.415475	0.444987	0.106484	1	0.291918	0.160411	0.999993	0.999999	-	0.278676	0.605714	0.18008	1	0.431818	0.258926	0.142219	0.415475	0.278676	-	0.0021184	0.00017957	0.294029	0.00091657	0.000334064	0.814632	0.444987	0.605714	0.0021184	-	0.997076	0.585445	0.999999	0.999614	0.338291	0.106484	0.18008	0.00017957
Cer(d18:2/24:0)	-	0.623179	0.999644	0.00015284	0.772345	0.084167	0.664847	0.999993	0.437267	0.623179	-	0.921865	0.0438921	1	0.00036605	0.0147687	0.40121	0.00539033	0.999644	0.921865	-	0.000984312	0.975274	0.0194257	0.306993	0.99047	0.158427	0.00015284	0.0438921	0.000984312	-	0.023372	5.42064e-09	3.22594e-07	4.86668e-05	9.83776e-08	0.772345	1	0.975274	0.023372	-	0.000793112	0.0284426	0.554707	0.0108553	0.084167	0.00036605	0.0194257	5.42064e-09
Cer(d18:2/24:1)	-	0.992609	0.999998	0.978642	0.0474794	0.999235	0.934633	0.882351	1	0.992609	-	0.99955	1	0.00403909	0.999999	0.999984	0.35713	0.998268	0.999998	0.99955	-	0.997514	0.022186	0.999992	0.985977	0.733733	1	0.978642	1	0.997514	-	0.00248494	0.999974	1	0.272734	0.993087	0.0474794	0.00403909	0.022186	0.00248494	-	0.00835393	0.00124389	0.647645	0.0307396	0.999235	0.999999	0.999992	0.999974
Cer(d18:2/26:0)	-	0.923799	1	0.0791664	0.865718	1	1	1	0.999999	0.923799	-	0.867363	0.707043	1	0.851097	0.956371	0.973176	0.978373	1	0.867363	-	0.0548059	0.790667	1	0.999999	0.999987	0.999973	0.0791664	0.707043	0.0548059	-	0.797935	0.0500621	0.105773	0.130109	0.141099	0.865718	1	0.790667	0.797935	-	0.77038	0.914123	0.941818	0.951013	1	0.851097	1	0.0500621
Cer(d18:2/26:1)	-	0.408399	0.996635	0.466218	0.996164	1	1	1	1	0.408399	-	0.878227	1	0.0866353	0.34729	0.313182	0.553106	0.409066	0.996635	0.878227	-	0.912939	0.802762	0.992195	0.987861	0.999704	0.996667	0.466218	1	0.912939	-	0.107084	0.401265	0.364397	0.614402	0.466919	0.996164	0.0866353	0.802762	0.107084	-	0.998553	0.999264	0.98056	0.996128	1	0.34729	0.992195	0.401265
Cer(d19:1/16:0)	-	0.999448	0.996558	0.877173	0.999991	0.995911	0.990471	0.999673	0.797512	0.999448	-	1	0.518847	0.986908	1	0.999997	1	0.984796	0.996558	1	-	0.405281	0.962973	1	1	1	0.995922	0.877173	0.518847	0.405281	-	0.974128	0.393195	0.330643	0.546541	0.0841757	0.999991	0.986908	0.962973	0.974128	-	0.95905	0.932509	0.990175	0.577507	0.995911	1	1	0.393195
Cer(d19:1/18:0)	-	1	0.99975	1	0.996282	0.999999	0.997139	0.67368	0.999976	1	-	0.999634	1	0.997119	1	0.997811	0.692079	0.999986	0.99975	0.999634	-	0.999074	0.909737	0.996303	0.919609	0.328718	0.988076	1	1	0.999074	-	0.998647	1	0.999013	0.74025	0.999998	0.996282	0.997119	0.909737	0.998647	-	0.999748	1	0.982761	0.999979	0.999999	1	0.996303	1
Cer(d19:1/20:0)	-	0.992257	0.949496	0.994981	0.994586	0.999987	1	0.852838	0.999966	0.992257	-	0.999996	1	0.719216	0.999836	0.998738	0.31605	0.999922	0.949496	0.999996	-	0.999986	0.512553	0.994912	0.983392	0.17493	0.996603	0.994981	1	0.999986	-	0.752781	0.999931	0.999318	0.346593	0.99997	0.994586	0.719216	0.512553	0.752781	-	0.947661	0.977875	0.999182	0.935233	0.999987	0.999836	0.994912	0.999931
Cer(d19:1/22:0)	-	0.99966	1	0.0322498	1.09186e-05	0.999995	0.967537	0.216083	1	0.99966	-	0.999769	0.127842	7.47655e-05	1	0.999752	0.535063	0.999575	1	0.999769	-	0.0348037	1.20537e-05	0.999997	0.972252	0.228407	1	0.0322498	0.127842	0.0348037	-	0.231908	0.07406	0.360344	0.995245	0.0307933	1.09186e-05	7.47655e-05	1.20537e-05	0.231908	-	3.35063e-05	0.000452386	0.0355433	1.02864e-05	0.999995	1	0.999997	0.07406
Cer(d19:1/23:0)	-	1	0.998719	1	0.999943	0.979	0.973764	1	0.999999	1	-	0.997363	1	0.99982	0.968243	0.961213	0.999999	1	0.998719	0.997363	-	0.996744	1	0.999991	0.99998	0.999888	0.988206	1	1	0.996744	-	0.99975	0.96411	0.956456	0.999998	1	0.999943	0.99982	1	0.99975	-	0.999569	0.999313	0.999999	0.998278	0.979	0.968243	0.999991	0.96411
Cer(d19:1/24:0)	-	1	0.999946	0.782215	0.0220489	0.999842	1	0.749355	0.962409	1	-	0.999699	0.841494	0.0299529	0.999305	1	0.812919	0.935895	0.999946	0.999699	-	0.498148	0.00619414	1	0.999992	0.461254	0.998519	0.782215	0.841494	0.498148	-	0.591261	0.454578	0.723903	1	0.148988	0.0220489	0.0299529	0.00619414	0.591261	-	0.00506598	0.0167698	0.629035	0.000716615	0.999842	0.999305	1	0.454578
Cer(d19:1/24:1)	-	0.9999	0.799008	0.999999	0.273895	0.0195863	0.944429	1	0.103709	0.9999	-	0.4938	1	0.102306	0.0684923	0.73118	0.999713	0.276839	0.799008	0.4938	-	0.633616	0.993599	0.000144652	0.999988	0.836523	0.00123248	0.999999	1	0.633616	-	0.162069	0.0403871	0.846322	0.999993	0.18544	0.273895	0.102306	0.993599	0.162069	-	7.91172e-06	0.943844	0.311076	7.39235e-05	0.0195863	0.0684923	0.000144652	0.0403871
Cer(d19:1/26:0)	-	1	0.999999	0.448806	0.880188	0.99884	1	0.99451	0.999984	1	-	0.999964	0.562268	0.939006	0.999871	1	0.998903	1	0.999999	0.999964	-	0.304353	0.755102	0.990023	0.999984	0.971496	0.999295	0.448806	0.562268	0.304353	-	0.998073	0.85869	0.535308	0.923035	0.697307	0.880188	0.939006	0.755102	0.998073	-	0.997616	0.927475	0.999623	0.978741	0.99884	0.999871	0.990023	0.85869
Cer(d20:1/18:0)	-	1	1	0.999685	7.88924e-13	0.999995	1	7.30305e-13	1	1	-	1	0.999618	7.85927e-13	0.999993	1	7.29861e-13	1	1	1	-	0.999885	8.04579e-13	0.999999	1	7.3197e-13	1	0.999685	0.999618	0.999885	-	1.08302e-12	1	0.999976	7.58726e-13	0.999842	7.88924e-13	7.85927e-13	8.04579e-13	1.08302e-12	-	8.98503e-13	8.30003e-13	0.997063	7.99139e-13	0.999995	0.999993	0.999999	1
Cer(d20:1/18:1)	-	1	0.930368	0.99957	1	0.997704	0.996331	1	0.995108	1	-	0.977568	0.99999	0.999998	0.999842	0.999676	0.999928	0.976492	0.930368	0.977568	-	0.998638	0.913725	0.999786	0.999901	0.839516	0.473427	0.99957	0.99999	0.998638	-	0.999193	1	1	0.995359	0.88179	1	0.999998	0.913725	0.999193	-	0.996296	0.994308	1	0.99689	0.997704	0.999842	0.999786	1
Cer(d20:1/20:0)	-	1	1	1	0.725811	0.99962	1	0.124829	1	1	-	1	1	0.759623	0.999823	1	0.141117	1	1	1	-	1	0.702698	0.999398	1	0.114945	1	1	1	1	-	0.783488	0.999906	1	0.154205	1	0.725811	0.759623	0.702698	0.783488	-	0.963213	0.713327	0.965026	0.732858	0.99962	0.999823	0.999398	0.999906
Cer(d20:1/21:0)	-	1	0.999439	0.580098	0.79134	0.803635	1	0.999783	0.99909	1	-	0.999909	0.666829	0.857524	0.867608	1	0.999975	0.999828	0.999439	0.999909	-	0.912529	0.983789	0.985992	0.999987	1	1	0.580098	0.666829	0.912529	-	0.999994	0.999989	0.73408	0.885403	0.926034	0.79134	0.857524	0.983789	0.999994	-	1	0.901421	0.97484	0.987674	0.803635	0.867608	0.985992	0.999989
Cer(d20:1/22:0)	-	1	1	0.999946	7.24087e-13	0.999999	1	7.24198e-13	1	1	-	0.999996	0.999996	7.24087e-13	1	1	7.2431e-13	1	1	0.999996	-	0.999169	7.24087e-13	0.999943	0.999998	7.24198e-13	0.999992	0.999946	0.999996	0.999169	-	7.24087e-13	1	0.999991	7.24643e-13	0.999998	7.24087e-13	7.24087e-13	7.24087e-13	7.24087e-13	-	7.24087e-13	7.24087e-13	8.56093e-13	7.24087e-13	0.999999	1	0.999943	1
Cer(d20:1/23:0)	-	1	0.999842	0.692597	3.27158e-09	1	1	1.96607e-11	0.999996	1	-	0.99999	0.590252	1.94217e-09	0.999982	1	1.22697e-11	0.999906	0.999842	0.99999	-	0.363518	5.99413e-10	0.997669	0.999939	4.51017e-12	0.994783	0.692597	0.590252	0.363518	-	1.32633e-06	0.824868	0.653358	6.05226e-09	0.868259	3.27158e-09	1.94217e-09	5.99413e-10	1.32633e-06	-	7.05192e-09	2.66948e-09	0.801118	9.61759e-09	1	0.999982	0.997669	0.824868
Cer(d20:1/24:0)	-	1	1	0.922104	7.24087e-13	0.999981	0.999864	7.24198e-13	0.999999	1	-	0.999997	0.86788	7.24087e-13	0.999787	0.999118	7.24087e-13	0.999976	1	0.999997	-	0.962434	7.24087e-13	1	0.999993	7.24198e-13	1	0.922104	0.86788	0.962434	-	7.24087e-13	0.990564	0.996123	7.29861e-13	0.97752	7.24087e-13	7.24087e-13	7.24087e-13	7.24087e-13	-	7.24087e-13	7.24087e-13	4.6707e-08	7.24087e-13	0.999981	0.999787	1	0.990564
Cer(d20:1/24:1)	-	0.999868	0.999924	1	4.29329e-07	0.997959	0.999979	7.24087e-13	0.992807	0.999868	-	1	0.999912	7.75471e-08	0.94287	1	7.24087e-13	0.896336	0.999924	1	-	0.999951	8.75046e-08	0.951462	1	7.24087e-13	0.909163	1	0.999912	0.999951	-	3.92921e-07	0.997395	0.999988	7.24087e-13	0.991287	4.29329e-07	7.75471e-08	8.75046e-08	3.92921e-07	-	5.21599e-06	1.12016e-07	7.24087e-13	8.63218e-06	0.997959	0.94287	0.951462	0.997395
Cer(d20:1/26:0)	-	0.999961	1	0.273187	0.964842	0.999302	0.999941	0.999743	0.999998	0.999961	-	1	0.52412	0.998417	1	1	1	1	1	1	-	0.394868	0.991004	0.999974	1	0.999995	1	0.273187	0.52412	0.394868	-	0.915871	0.65724	0.540613	0.60495	0.434686	0.964842	0.998417	0.991004	0.915871	-	0.999866	0.998776	0.9996	0.994504	0.999302	1	0.999974	0.65724
Cer(d20:2/22:0)	-	0.999991	1	1	0.896067	0.0328047	0.999475	7.24087e-13	2.22877e-06	0.999991	-	1	1	0.717674	0.0125534	0.987504	7.24087e-13	6.70178e-07	1	1	-	1	0.837569	0.0228397	0.997759	7.24087e-13	1.40147e-06	1	1	1	-	0.81903	0.0206391	0.996849	7.24087e-13	1.234e-06	0.896067	0.717674	0.837569	0.81903	-	0.529645	0.99688	7.24087e-13	0.000234806	0.0328047	0.0125534	0.0228397	0.0206391
Cer(d20:2/23:0)	-	0.999896	0.999479	0.999999	1	0.15818	0.998	0.0882502	2.15559e-10	0.999896	-	1	1	0.999987	0.0516488	1	0.0260058	4.57272e-11	0.999479	1	-	0.999994	0.999894	0.0383045	1	0.018894	3.16882e-11	0.999999	1	0.999994	-	1	0.0875727	0.999931	0.0460066	9.12628e-11	1	0.999987	0.999894	1	-	0.123338	0.999426	0.0669606	1.48168e-10	0.15818	0.0516488	0.0383045	0.0875727
Cer(d20:2/24:0)	-	1	1	1	0.985665	0.000400742	0.973111	2.5675e-12	1.53311e-12	1	-	1	1	0.975673	0.000301908	0.957674	2.13429e-12	1.34415e-12	1	1	-	1	0.97356	0.000287679	0.954533	2.07223e-12	1.31717e-12	1	1	1	-	0.988846	0.000452702	0.978306	2.79421e-12	1.63192e-12	0.985665	0.975673	0.97356	0.988846	-	0.00827035	1	3.99806e-11	1.75086e-11	0.000400742	0.000301908	0.000287679	0.000452702
Cer(d20:2/24:1)	-	1	0.999999	1	0.999996	1.45947e-09	0.98346	0.00683788	7.24087e-13	1	-	1	1	1	9.30674e-10	0.964062	0.00455753	7.24087e-13	0.999999	1	-	1	1	6.38457e-10	0.938095	0.00322015	7.24087e-13	1	1	1	-	1	6.57619e-10	0.940498	0.00330993	7.24087e-13	0.999996	1	1	1	-	5.12222e-10	0.918103	0.00262029	7.24087e-13	1.45947e-09	9.30674e-10	6.38457e-10	6.57619e-10
Hex1Cer(d16:1/18:0)	-	1	0.953345	0.701153	0.00588228	0.999265	0.982368	0.689856	0.986372	1	-	0.946996	0.683894	0.00542374	0.999003	0.979195	0.672431	0.983753	0.953345	0.946996	-	0.999658	0.13134	0.999719	1	0.999571	1	0.701153	0.683894	0.999658	-	0.381571	0.965878	0.997559	1	0.996486	0.00588228	0.00542374	0.13134	0.381571	-	0.0346146	0.0878245	0.392221	0.0798843	0.999265	0.999003	0.999719	0.965878
Hex1Cer(d16:1/20:0)	-	0.899483	0.187654	0.153473	0.916287	1	0.991299	0.886181	0.541824	0.899483	-	0.928937	0.895949	1	0.803356	0.999923	1	0.999284	0.187654	0.928937	-	1	0.913742	0.120154	0.706163	0.938719	0.99909	0.153473	0.895949	1	-	0.876847	0.0963496	0.643336	0.908524	0.997536	0.916287	1	0.913742	0.876847	-	0.828222	0.999966	1	0.998783	1	0.803356	0.120154	0.0963496
Hex1Cer(d16:1/22:0)	-	1	0.454806	0.98547	0.100505	0.990957	0.999952	0.319382	1	1	-	0.561463	0.995631	0.144027	0.997638	0.999487	0.413497	1	0.454806	0.561463	-	0.959869	0.99582	0.944219	0.219054	1	0.500493	0.98547	0.995631	0.959869	-	0.564963	1	0.881499	0.893676	0.991047	0.100505	0.144027	0.99582	0.564963	-	0.519	0.034223	0.999611	0.117843	0.990957	0.997638	0.944219	1
Hex1Cer(d16:1/24:0)	-	0.62135	0.446883	0.94901	0.823035	0.888935	0.988295	0.918837	0.999683	0.62135	-	0.999999	0.998833	0.999994	0.0447241	0.130574	0.0551992	0.277723	0.446883	0.999999	-	0.988667	0.999485	0.022179	0.0709969	0.0277921	0.166616	0.94901	0.998833	0.988667	-	0.999994	0.206227	0.443899	0.241878	0.692907	0.823035	0.999994	0.999485	0.999994	-	0.100761	0.2561	0.121532	0.471405	0.888935	0.0447241	0.022179	0.206227
Hex1Cer(d18:1/16:0)	-	0.999999	0.956514	0.0302295	0.301869	1	0.0622429	0.488534	0.997787	0.999999	-	0.867881	0.0141994	0.17985	0.999979	0.0307827	0.322367	0.98169	0.956514	0.867881	-	0.379599	0.944651	0.976638	0.559727	0.990914	0.999956	0.0302295	0.0141994	0.379599	-	0.979569	0.0410407	0.999998	0.907608	0.173348	0.301869	0.17985	0.944651	0.979569	-	0.366262	0.99754	0.999996	0.760697	1	0.999979	0.976638	0.0410407
Hex1Cer(d18:1/18:0)	-	0.995154	1	0.173557	7.10942e-10	0.999948	0.921829	3.56063e-09	0.711494	0.995154	-	0.999485	0.0238628	4.94755e-11	0.932169	0.456161	2.34697e-10	0.221379	1	0.999485	-	0.107115	3.41233e-10	0.998908	0.830393	1.68852e-09	0.565341	0.173557	0.0238628	0.107115	-	6.36203e-06	0.385261	0.893704	3.3287e-05	0.987889	7.10942e-10	4.94755e-11	3.41233e-10	6.36203e-06	-	3.07932e-09	5.58795e-08	0.999894	2.46395e-07	0.999948	0.932169	0.998908	0.385261
Hex1Cer(d18:1/20:0)	-	0.993957	0.83849	0.264572	0.494166	0.622937	0.958438	0.0495355	0.983774	0.993957	-	0.999018	0.0395857	0.104166	0.98066	0.530202	0.00459833	1	0.83849	0.999018	-	0.00634761	0.0198064	0.999988	0.178624	0.00058886	0.999832	0.264572	0.0395857	0.00634761	-	0.999977	0.00209902	0.920818	0.997119	0.0273763	0.494166	0.104166	0.0198064	0.999977	-	0.00700585	0.990876	0.958072	0.0751589	0.622937	0.98066	0.999988	0.00209902
Hex1Cer(d18:1/22:0)	-	0.923475	0.545173	0.99413	1	0.00226989	0.624025	1	0.0202068	0.923475	-	0.998542	0.444369	0.96778	0.0832686	0.999626	0.932226	0.366534	0.545173	0.998542	-	0.124832	0.667811	0.33825	1	0.564613	0.802701	0.99413	0.444369	0.124832	-	0.979028	0.000147047	0.160898	0.992645	0.00163588	1	0.96778	0.667811	0.979028	-	0.00400935	0.741946	1	0.0332976	0.00226989	0.0832686	0.33825	0.000147047
Hex1Cer(d18:1/24:0)	-	0.994984	0.908321	0.987736	0.985951	0.462	0.99593	0.979548	0.999852	0.994984	-	0.99984	0.684443	0.67132	0.925975	0.772872	0.632173	0.999996	0.908321	0.99984	-	0.355802	0.344215	0.996833	0.443654	0.311442	0.994763	0.987736	0.684443	0.355802	-	1	0.0739336	1	1	0.862565	0.985951	0.67132	0.344215	1	-	0.0703861	1	1	0.853305	0.462	0.925975	0.996833	0.0739336
Hex1Cer(d18:1/24:1)	-	0.999983	0.833031	1	0.55437	0.119039	0.843303	0.645169	0.0263815	0.999983	-	0.962793	1	0.794447	0.258173	0.966658	0.86248	0.0700384	0.833031	0.962793	-	0.919971	0.999934	0.908992	1	0.999996	0.571214	1	1	0.919971	-	0.694139	0.186693	0.92657	0.776609	0.0460589	0.55437	0.794447	0.999934	0.694139	-	0.992298	0.999907	1	0.845272	0.119039	0.258173	0.908992	0.186693
Hex1Cer(d18:2/18:0)	-	1	0.999992	0.999987	0.00273905	0.998027	0.951296	0.997533	0.97689	1	-	0.999984	0.999976	0.00250054	0.99853	0.957757	0.996773	0.980602	0.999992	0.999984	-	1	0.00782292	0.973729	0.822001	0.999977	0.88675	0.999987	0.999976	1	-	0.00832336	0.970464	0.811035	0.999985	0.878133	0.00273905	0.00250054	0.00782292	0.00832336	-	0.000271275	5.69262e-05	0.0241189	9.1796e-05	0.998027	0.99853	0.973729	0.970464
Hex1Cer(d18:2/20:0)	-	0.996345	0.999532	0.990521	0.065292	1	1	0.997252	0.999997	0.996345	-	1	1	0.336043	0.988851	0.997634	0.817569	0.969952	0.999532	1	-	0.999996	0.236786	0.997765	0.99975	0.904656	0.991384	0.990521	1	0.999996	-	0.406589	0.976098	0.993371	0.750321	0.94519	0.065292	0.336043	0.236786	0.406589	-	0.0455849	0.0733614	0.00842771	0.0298965	1	0.988851	0.997765	0.976098
Hex1Cer(d18:2/22:0)	-	0.948266	0.999999	0.00386105	3.69356e-05	0.999997	0.999953	0.953344	1	0.948266	-	0.987669	0.100935	0.00191615	0.836346	0.767234	1	0.980617	0.999999	0.987669	-	0.00826973	8.73408e-05	0.999681	0.998563	0.989393	1	0.00386105	0.100935	0.00826973	-	0.872817	0.00149244	0.000990475	0.0959786	0.00671812	3.69356e-05	0.00191615	8.73408e-05	0.872817	-	1.30018e-05	8.35704e-06	0.00178906	6.88927e-05	0.999997	0.836346	0.999681	0.00149244
Hex1Cer(d18:2/24:0)	-	0.999865	0.999556	0.946815	0.972465	0.177497	0.790184	0.908214	0.66614	0.999865	-	0.971128	0.998274	0.999601	0.0569323	0.470717	0.642216	0.346185	0.999556	0.971128	-	0.670164	0.751107	0.483647	0.981518	0.997396	0.945279	0.946815	0.998274	0.670164	-	1	0.00825855	0.131718	0.224002	0.0827757	0.972465	0.999601	0.751107	1	-	0.0120339	0.173423	0.284625	0.111717	0.177497	0.0569323	0.483647	0.00825855
Hex2Cer(d16:1/16:0)	-	1	0.997945	0.400463	0.990865	0.989537	0.94289	0.480933	0.999052	1	-	0.999892	0.555558	0.998913	0.998668	0.984377	0.640482	0.99997	0.997945	0.999892	-	0.848826	1	1	0.99987	0.902164	1	0.400463	0.555558	0.848826	-	0.919589	0.925589	0.984217	1	0.811573	0.990865	0.998913	1	0.919589	-	1	0.999996	0.954144	0.999999	0.989537	0.998668	1	0.925589
Hex2Cer(d16:1/24:1)	-	0.901872	0.172583	0.0838172	0.0589504	0.999999	0.999992	0.998575	0.997618	0.901872	-	0.913808	0.760947	0.670939	0.772243	0.728393	0.504409	0.470407	0.172583	0.913808	-	0.999995	0.999913	0.0949754	0.0798564	0.0338062	0.0294403	0.0838172	0.760947	0.999995	-	1	0.0427045	0.0352371	0.0138149	0.0119075	0.0589504	0.670939	0.999913	1	-	0.0291531	0.0238819	0.00909184	0.0078059	0.999999	0.772243	0.0949754	0.0427045
Hex2Cer(d18:1/16:0)	-	0.616897	0.988542	0.996942	0.987943	0.994538	0.999589	1	0.863899	0.616897	-	0.988295	0.184448	0.127454	0.977963	0.92237	0.640085	0.99996	0.988542	0.988295	-	0.726896	0.614012	1	0.99999	0.991055	0.999836	0.996942	0.184448	0.726896	-	1	0.785378	0.904192	0.995846	0.394647	0.987943	0.127454	0.614012	1	-	0.679314	0.828368	0.984795	0.296206	0.994538	0.977963	1	0.785378
Hex2Cer(d18:1/18:0)	-	0.996008	0.957336	0.159048	0.641675	0.999766	0.978873	0.979561	0.999829	0.996008	-	0.999988	0.58916	0.977918	0.999999	1	1	0.999998	0.957336	0.999988	-	0.812757	0.998751	0.999308	1	1	0.999109	0.159048	0.58916	0.812757	-	0.99247	0.418906	0.739357	0.736008	0.405258	0.641675	0.977918	0.998751	0.99247	-	0.920832	0.995746	0.995544	0.913541	0.999766	0.999999	0.999308	0.418906
Hex2Cer(d18:1/20:0)	-	0.885974	0.900113	0.992764	0.986363	1	0.998716	1	0.995546	0.885974	-	1	0.999807	0.999953	0.865564	0.998105	0.880401	0.999565	0.900113	1	-	0.999888	0.999976	0.881182	0.998694	0.894961	0.999731	0.992764	0.999807	0.999888	-	1	0.989683	1	0.991978	1	0.986363	0.999953	0.999976	1	-	0.981421	0.999998	0.985083	1	1	0.865564	0.881182	0.989683
Hex2Cer(d18:1/22:0)	-	0.997966	1	0.558823	0.828665	0.999997	0.984656	0.829428	1	0.997966	-	0.99777	0.939101	0.996011	0.979247	0.999999	0.996062	0.993331	1	0.99777	-	0.552412	0.823815	0.999998	0.983685	0.824588	1	0.558823	0.939101	0.552412	-	0.99995	0.365546	0.984427	0.999948	0.468362	0.828665	0.996011	0.823815	0.99995	-	0.648602	0.999748	1	0.753388	0.999997	0.979247	0.999998	0.365546
Hex2Cer(d18:1/24:0)	-	0.86388	0.495046	1	1	0.589208	0.95879	0.999969	0.929877	0.86388	-	0.999412	0.802804	0.936213	0.999918	0.999998	0.97815	1	0.495046	0.999412	-	0.415763	0.628516	1	0.990852	0.761363	0.996357	1	0.802804	0.415763	-	0.999995	0.506523	0.92745	0.999773	0.886798	1	0.936213	0.628516	0.999995	-	0.719687	0.987095	1	0.973675	0.589208	0.999918	1	0.506523
Hex2Cer(d18:1/24:1)	-	0.748118	0.880352	0.982245	0.999992	1	0.999991	1	1	0.748118	-	0.999999	0.173945	0.524398	0.59955	0.519219	0.639379	0.714202	0.880352	0.999999	-	0.285438	0.695311	0.763995	0.690342	0.797772	0.856158	0.982245	0.173945	0.285438	-	0.998971	0.996866	0.999056	0.994772	0.987619	0.999992	0.524398	0.695311	0.998971	-	1	1	1	0.999998	1	0.59955	0.763995	0.996866
Hex2Cer(d18:2/16:0)	-	0.754463	0.985685	0.310212	0.999831	0.826634	0.86976	1	0.999999	0.754463	-	0.998571	0.998291	0.960911	0.0536384	0.0673155	0.751804	0.599564	0.985685	0.998571	-	0.886062	0.999934	0.245435	0.289858	0.985259	0.945738	0.310212	0.998291	0.886062	-	0.633164	0.00772227	0.010098	0.307831	0.197978	0.999831	0.960911	0.999934	0.633164	-	0.505701	0.566785	0.99982	0.997227	0.826634	0.0536384	0.245435	0.00772227
Hex2Cer(d18:2/24:1)	-	0.999976	0.999988	0.795987	1	0.999993	0.962271	0.999994	0.956185	0.999976	-	0.997127	0.545	1	1	0.997658	1	0.996913	0.999988	0.997127	-	0.943317	0.999484	0.998356	0.839729	0.998412	0.824868	0.795987	0.545	0.943317	-	0.653175	0.583971	0.15679	0.586257	0.147159	1	1	0.999484	0.653175	-	1	0.990986	1	0.988856	0.999993	1	0.998356	0.583971
Hex3Cer(d18:1/16:0)	-	0.999596	0.995829	0.981444	0.795816	0.973513	0.998163	0.99691	0.862169	0.999596	-	0.891315	0.793944	0.426633	0.999881	0.922837	0.904209	0.512528	0.995829	0.891315	-	1	0.996545	0.617338	1	1	0.999074	0.981444	0.793944	1	-	0.999613	0.480357	0.999998	1	0.999946	0.795816	0.426633	0.996545	0.999613	-	0.179626	0.992809	0.995364	1	0.973513	0.999881	0.617338	0.480357
Hex3Cer(d18:1/18:0)	-	1	0.990316	0.999488	0.861494	0.997938	0.999997	0.980549	0.606271	1	-	0.985114	0.999776	0.831596	0.99632	1	0.971934	0.564054	0.990316	0.985114	-	0.835228	0.999752	1	0.944569	1	0.984737	0.999488	0.999776	0.835228	-	0.499121	0.912815	0.999998	0.779161	0.248819	0.861494	0.831596	0.999752	0.499121	-	0.997897	0.692931	0.999952	0.999951	0.997938	0.99632	1	0.912815
Hex3Cer(d18:1/20:0)	-	0.906893	0.862272	0.935655	0.117595	1	1	0.530505	1	0.906893	-	1	1	0.833273	0.864646	0.833521	0.998912	0.833521	0.862272	1	-	1	0.883496	0.810553	0.774064	0.999715	0.774064	0.935655	1	1	-	0.785296	0.901465	0.875258	0.997302	0.875258	0.117595	0.833273	0.883496	0.785296	-	0.0923734	0.0790116	0.993898	0.0790116	1	0.864646	0.810553	0.901465
Hex3Cer(d18:1/22:0)	-	0.999994	1	1	0.999921	0.999864	0.999935	1	0.999987	0.999994	-	0.99986	0.999849	1	1	1	1	1	1	0.99986	-	1	0.999215	0.99885	0.999317	0.999997	0.999767	1	0.999849	1	-	0.99917	0.998788	0.999277	0.999996	0.99975	0.999921	1	0.999215	0.99917	-	1	1	0.999995	1	0.999864	1	0.99885	0.998788
Hex3Cer(d18:1/24:0)	-	0.999481	0.99335	1	0.505689	0.998677	0.99984	0.999381	0.994153	0.999481	-	0.999999	0.999047	0.86646	0.926618	1	0.945481	0.865917	0.99335	0.999999	-	0.990204	0.953102	0.818399	0.999991	0.851912	0.725612	1	0.999047	0.990204	-	0.471575	0.999254	0.99967	0.999678	0.996205	0.505689	0.86646	0.953102	0.471575	-	0.156187	0.82475	0.179874	0.109422	0.998677	0.926618	0.818399	0.999254
Hex3Cer(d18:1/24:1)	-	0.996134	0.999986	1	0.99486	0.25781	0.857354	0.929169	0.999989	0.996134	-	0.999961	0.995398	1	0.744734	0.998854	0.999904	0.999953	0.999986	0.999961	-	0.999979	0.99993	0.468379	0.970073	0.990984	1	1	0.995398	0.999979	-	0.99394	0.248208	0.847815	0.92288	0.999983	0.99486	1	0.99993	0.99394	-	0.764793	0.999213	0.999945	0.999916	0.25781	0.744734	0.468379	0.248208
GM3(d18:1/16:0)	-	0.999033	0.788406	1	0.999991	0.875005	0.972199	0.999763	0.999201	0.999033	-	0.987684	0.994596	0.999997	0.996883	0.709719	1	1	0.788406	0.987684	-	0.678142	0.936686	1	0.171671	0.975008	0.986209	1	0.994596	0.678142	-	0.999774	0.784931	0.991318	0.99803	0.995294	0.999991	0.999997	0.936686	0.999774	-	0.973581	0.871111	1	0.999998	0.875005	0.996883	1	0.784931
GM3(d18:1/18:0)	-	0.998113	0.873778	0.994837	0.537167	0.321488	0.33816	0.999992	0.878067	0.998113	-	0.440453	0.816788	0.160329	0.0728253	0.078312	0.999986	0.44691	0.873778	0.440453	-	0.999497	0.999647	0.989863	0.991859	0.685688	1	0.994837	0.816788	0.999497	-	0.956512	0.83277	0.84744	0.954705	0.999557	0.537167	0.160329	0.999647	0.956512	-	0.999991	0.999996	0.324679	0.999597	0.321488	0.0728253	0.989863	0.83277
GM3(d18:1/20:0)	-	0.998194	0.986517	0.995637	0.816664	0.807587	1	1	0.999995	0.998194	-	0.999999	1	0.994636	0.359535	0.999396	0.995525	0.978395	0.986517	0.999999	-	1	0.999556	0.233007	0.993454	0.975095	0.926055	0.995637	1	1	-	0.997697	0.306163	0.998266	0.990536	0.963172	0.816664	0.994636	0.999556	0.997697	-	0.06461	0.865124	0.761599	0.620614	0.807587	0.359535	0.233007	0.306163
GM3(d18:1/22:0)	-	0.975692	0.998884	0.947439	0.930235	0.762945	1	1	0.684136	0.975692	-	0.99998	0.368828	1	0.999545	0.991204	0.973832	0.998115	0.998884	0.99998	-	0.619771	0.999455	0.984827	0.999845	0.998719	0.967768	0.947439	0.368828	0.619771	-	0.255864	0.119179	0.899363	0.950523	0.0889211	0.930235	1	0.999455	0.255864	-	0.999985	0.966788	0.926355	0.999858	0.762945	0.999545	0.984827	0.119179
GM3(d18:1/24:0)	-	1	1	0.999541	1	1	0.993273	0.202085	0.997872	1	-	0.999998	0.998122	1	0.999993	0.98361	0.155852	0.99359	1	0.999998	-	0.999956	0.999991	1	0.998326	0.272299	0.999634	0.999541	0.998122	0.999956	-	0.996607	0.999984	0.999999	0.527862	1	1	1	0.999991	0.996607	-	0.999974	0.97595	0.136098	0.989742	1	0.999993	1	0.999984
GM3(d18:1/24:1)	-	0.999978	1	0.99995	1	0.787367	0.994793	0.999855	0.999764	0.999978	-	0.999365	1	0.999999	0.537184	0.999951	0.99126	1	1	0.999365	-	0.998944	0.999989	0.892952	0.97605	0.999998	0.997137	0.99995	1	0.998944	-	0.999997	0.507393	0.999979	0.988002	1	1	0.999999	0.999989	0.999997	-	0.704864	0.998532	0.999132	0.999975	0.787367	0.537184	0.892952	0.507393
GM3(d18:2/24:1)	-	0.923505	0.999998	1	1	0.999999	0.999814	1	1	0.923505	-	0.798269	0.826098	0.895053	0.977014	0.658106	0.887998	0.834612	0.999998	0.798269	-	1	1	0.999774	1	1	1	1	0.826098	1	-	1	0.999897	0.999998	1	1	1	0.895053	1	1	-	0.999995	0.999949	1	1	0.999999	0.977014	0.999774	0.999897
GM1(d18:1/16:0)	-	0.997356	0.999269	0.832821	1	0.880218	0.999524	0.999955	0.999845	0.997356	-	1	0.364912	0.98987	0.998972	0.905709	0.95208	0.932511	0.999269	1	-	0.44055	0.996165	0.996525	0.943687	0.974945	0.962246	0.832821	0.364912	0.44055	-	0.904108	0.100267	0.989547	0.971788	0.981912	1	0.98987	0.996165	0.904108	-	0.800811	0.99996	0.999999	0.999992	0.880218	0.998972	0.996525	0.100267
SM(34:3)	-	0.181147	0.196464	1	0.82729	0.00928979	0.203107	0.763813	0.0216447	0.181147	-	1	0.230277	0.964213	0.953883	1	0.981485	0.992431	0.196464	1	-	0.248424	0.97115	0.9443	1	0.985668	0.98984	1	0.230277	0.248424	-	0.882975	0.0132015	0.25625	0.829994	0.0301145	0.82729	0.964213	0.97115	0.882975	-	0.344062	0.973724	1	0.530375	0.00928979	0.953883	0.9443	0.0132015
SM(35:2) (b)	-	0.553084	0.717254	0.992979	0.123263	0.0328523	0.999992	0.999971	0.363821	0.553084	-	0.999999	0.121794	0.993265	0.882438	0.773848	0.303153	0.999997	0.717254	0.999999	-	0.205824	0.966487	0.75595	0.894629	0.449923	0.999727	0.992979	0.121794	0.205824	-	0.0134001	0.00266861	0.945189	0.999927	0.0604778	0.123263	0.993265	0.966487	0.0134001	-	0.999752	0.249215	0.0465375	0.999664	0.0328523	0.882438	0.75595	0.00266861
SM(37:1)	-	0.776508	0.976635	0.999999	0.865613	0.359308	0.96647	0.0575734	1	0.776508	-	0.999632	0.906019	1	0.998993	0.152801	0.000488871	0.856757	0.976635	0.999632	-	0.996846	0.999977	0.941578	0.428073	0.0030035	0.991574	0.999999	0.906019	0.996846	-	0.955919	0.533639	0.888179	0.0281155	1	0.865613	1	0.999977	0.955919	-	0.99473	0.218038	0.000862927	0.924205	0.359308	0.998993	0.941578	0.533639
SM(37:2)	-	0.286211	0.433828	0.752589	0.149173	0.112723	0.764258	0.988767	0.751483	0.286211	-	0.999999	0.997411	0.999994	0.999925	0.996896	0.850278	0.997456	0.433828	0.999999	-	0.99988	0.999523	0.998047	0.999839	0.943602	0.999884	0.752589	0.997411	0.99988	-	0.971459	0.94565	1	0.997887	1	0.149173	0.999994	0.999523	0.971459	-	1	0.968202	0.658103	0.971751	0.112723	0.999925	0.998047	0.94565
SM(38:3) (a)	-	0.999863	0.763071	0.992389	0.967339	0.953808	1	0.999682	0.922321	0.999863	-	0.961009	0.892539	0.782618	0.742743	0.999947	0.974878	0.996154	0.763071	0.961009	-	0.233508	0.146947	0.126679	0.796553	0.402251	0.999991	0.992389	0.892539	0.233508	-	1	0.999997	0.988347	0.999996	0.420938	0.967339	0.782618	0.146947	1	-	1	0.955817	0.99973	0.29016	0.953808	0.742743	0.126679	0.999997
SM(38:3) (b)	-	0.99986	0.999999	0.952215	1	1	0.999158	0.411265	9.4387e-05	0.99986	-	0.999999	0.998672	0.999752	0.999422	0.961113	0.16697	1.71932e-05	0.999999	0.999999	-	0.988966	0.999998	0.999989	0.991475	0.270292	4.00367e-05	0.952215	0.998672	0.988966	-	0.942575	0.923784	0.650042	0.0329879	1.64928e-06	1	0.999752	0.999998	0.942575	-	1	0.999471	0.435985	0.000107835	1	0.999422	0.999989	0.923784
SM(40:3) (a)	-	0.975019	0.544859	0.940246	0.351009	0.268299	0.989064	1	0.988782	0.975019	-	0.989552	0.34976	0.940826	0.889494	0.540503	0.936436	1	0.544859	0.989552	-	0.0496667	0.999997	0.999922	0.10333	0.42347	0.976443	0.940246	0.34976	0.0496667	-	0.0220126	0.0142278	0.999997	0.976965	0.425872	0.351009	0.940826	0.999997	0.0220126	-	1	0.0491237	0.253807	0.900617	0.268299	0.889494	0.999922	0.0142278
SM(40:3) (b)	-	0.439534	0.434292	0.999988	0.242571	0.778289	0.837649	0.991167	0.999999	0.439534	-	1	0.239659	0.999989	0.999799	0.0155596	0.0759968	0.286877	0.434292	1	-	0.235937	0.999991	0.999774	0.0151993	0.0744957	0.282685	0.999988	0.239659	0.235937	-	0.11436	0.545499	0.961574	0.999777	1	0.242571	0.999989	0.999991	0.11436	-	0.992024	0.00548688	0.0306586	0.142029	0.778289	0.999799	0.999774	0.545499
SM(41:0)	-	0.966156	0.367782	0.999744	0.897527	0.267655	0.997883	0.909364	0.9885	0.966156	-	0.960342	0.753506	0.251893	0.909537	0.637183	0.267414	1	0.367782	0.960342	-	0.130825	0.0164813	1	0.0861057	0.0180575	0.912224	0.999744	0.753506	0.130825	-	0.995133	0.0855764	1	0.996308	0.849177	0.897527	0.251893	0.0164813	0.995133	-	0.00966423	0.999181	1	0.344269	0.267655	0.909537	1	0.0855764
SM(41:1) (a)	-	1	1	1	1	1	1	1	1	1	-	1	1	1	1	1	1	1	1	1	-	1	1	1	1	1	1	1	1	1	-	1	1	1	1	1	1	1	1	1	-	1	1	1	1	1	1	1	1
SM(43:1)	-	0.977161	0.255702	0.999999	0.993077	0.0604724	0.946633	0.554354	1	0.977161	-	0.872281	0.921236	1	0.472566	0.3732	0.0816387	0.976818	0.255702	0.872281	-	0.154923	0.783746	0.998915	0.0141728	0.0014331	0.254501	0.999999	0.921236	0.154923	-	0.965343	0.0315505	0.987002	0.720175	0.999999	0.993077	1	0.783746	0.965343	-	0.362734	0.484217	0.122807	0.99294	0.0604724	0.472566	0.998915	0.0315505
SM(43:2) (b)	-	0.763158	0.508595	0.999975	0.620347	0.277758	0.99545	0.999778	0.999995	0.763158	-	0.999978	0.504405	1	0.996455	0.26351	0.418564	0.913266	0.508595	0.999978	-	0.27311	1	0.999979	0.118422	0.21256	0.719282	0.999975	0.504405	0.27311	-	0.363106	0.124574	0.999968	1	0.998029	0.620347	1	1	0.363106	-	0.99969	0.169746	0.290057	0.815517	0.277758	0.996455	0.999979	0.124574
SM(43:2) (c)	-	0.986715	0.325735	0.987632	0.576816	0.0121804	0.999915	0.531218	0.999192	0.986715	-	0.892938	1	0.984909	0.139282	0.873068	0.0922791	0.999995	0.325735	0.892938	-	0.888773	0.999975	0.884929	0.1309	0.00198105	0.729543	0.987632	1	0.888773	-	0.983841	0.136107	0.877572	0.094592	0.999997	0.576816	0.984909	0.999975	0.983841	-	0.66601	0.289642	0.00673972	0.921187	0.0121804	0.139282	0.884929	0.136107
SM(44:1)	-	0.469345	0.0654599	0.999387	0.999991	0.0118115	1	0.000113413	0.975272	0.469345	-	0.981735	0.847356	0.267575	0.760257	0.477012	8.60544e-08	0.977892	0.0654599	0.981735	-	0.247286	0.0264566	0.999151	0.0673789	2.82733e-09	0.502594	0.999387	0.847356	0.247286	-	0.986113	0.0610853	0.999468	1.42038e-05	0.999943	0.999991	0.267575	0.0264566	0.986113	-	0.00417876	0.999988	0.000363988	0.880403	0.0118115	0.760257	0.999151	0.0610853
SM(44:2)	-	0.943579	0.274766	0.999999	0.999882	0.177789	1	0.000122333	1	0.943579	-	0.945135	0.985028	0.997869	0.867257	0.878908	1.9034e-06	0.900221	0.274766	0.945135	-	0.410887	0.57112	1	0.190251	2.94098e-08	0.211811	0.999999	0.985028	0.410887	-	0.999999	0.283459	0.999951	5.37785e-05	0.999982	0.999882	0.997869	0.57112	0.999999	-	0.423126	0.998644	2.3275e-05	0.999251	0.177789	0.867257	1	0.283459
SM(44:3)	-	0.982979	0.654218	0.999859	0.99974	0.999999	0.999995	0.108628	1.41778e-08	0.982979	-	0.99513	0.840712	0.999938	0.929035	0.914556	0.00786298	5.07059e-10	0.654218	0.99513	-	0.3343	0.929068	0.470858	0.44158	0.000611732	3.57379e-11	0.999859	0.840712	0.3343	-	0.976714	1	1	0.298478	7.85851e-08	0.99974	0.999938	0.929068	0.976714	-	0.995126	0.992993	0.0279989	2.25942e-09	0.999999	0.929035	0.470858	1
SM(d16:1/19:0)	-	0.992907	0.975765	0.999998	0.997806	0.239961	0.999957	1	0.987707	0.992907	-	0.583758	0.999552	1	0.766061	0.999949	0.987592	1	0.975765	0.583758	-	0.908106	0.674399	0.0197752	0.847257	0.984928	0.532672	0.999998	0.999552	0.908106	-	0.999939	0.389295	1	0.999989	0.998909	0.997806	1	0.674399	0.999939	-	0.681834	0.999997	0.99559	1	0.239961	0.766061	0.0197752	0.389295
SM(d16:1/23:0)/SM(d17:1/22:0)	-	0.72912	0.991688	0.878306	1	0.371819	0.746663	0.00347478	0.999975	0.72912	-	0.995616	0.0637875	0.666474	0.999706	0.0331663	1.29683e-05	0.46674	0.991688	0.995616	-	0.342614	0.983629	0.898391	0.216436	0.000200015	0.923228	0.878306	0.0637875	0.342614	-	0.915459	0.014659	0.999999	0.149934	0.980987	1	0.666474	0.983629	0.915459	-	0.316081	0.803005	0.00469616	0.999997	0.371819	0.999706	0.898391	0.014659
SM(d16:1/24:1)	-	0.853504	0.850591	0.996766	0.728375	0.359122	0.907916	0.978081	1	0.853504	-	1	0.377204	1	0.995768	0.129929	0.239529	0.836298	0.850591	1	-	0.373509	1	0.995988	0.128158	0.236721	0.83321	0.996766	0.377204	0.373509	-	0.254697	0.0745413	0.999669	0.999999	0.997679	0.728375	1	1	0.254697	-	0.999615	0.07666	0.151118	0.70596	0.359122	0.995768	0.995988	0.0745413
SM(d17:1/14:0)	-	0.976951	0.0349995	0.98254	0.999989	0.288337	0.999999	0.998196	0.999443	0.976951	-	0.00165091	0.502691	0.99863	0.899582	0.916168	0.692862	0.999947	0.0349995	0.00165091	-	0.31761	0.0129951	1.82422e-05	0.0689067	0.185901	0.00638564	0.98254	0.502691	0.31761	-	0.899504	0.0301817	0.997802	0.999998	0.785054	0.999989	0.99863	0.0129951	0.899504	-	0.50283	0.999262	0.973088	0.999999	0.288337	0.899582	1.82422e-05	0.0301817
SM(d17:1/16:0)	-	0.96643	0.97304	0.983329	0.880324	0.364068	0.999494	0.827522	0.999665	0.96643	-	1	0.46333	0.999998	0.958737	0.722619	0.185865	0.999725	0.97304	1	-	0.489518	0.999993	0.949853	0.747123	0.201465	0.999844	0.983329	0.46333	0.489518	-	0.290512	0.0442546	0.999977	0.999783	0.811089	0.880324	0.999998	0.999993	0.290512	-	0.993509	0.528626	0.097911	0.994109	0.364068	0.958737	0.949853	0.0442546
SM(d17:1/24:1)	-	0.99633	0.948969	0.997551	0.981611	0.359942	0.999985	0.979041	0.999992	0.99633	-	0.99997	0.823693	1	0.846394	0.957018	0.653849	0.999947	0.948969	0.99997	-	0.571824	1	0.972524	0.803101	0.387563	0.993829	0.997551	0.823693	0.571824	-	0.696646	0.0804323	0.999986	0.999998	0.970377	0.981611	1	1	0.696646	-	0.930795	0.891499	0.507805	0.998931	0.359942	0.846394	0.972524	0.0804323
SM(d18:0/14:0)	-	0.239838	0.0845265	1	0.697034	0.0105506	0.979021	0.996368	0.88666	0.239838	-	0.999883	0.318819	0.00253551	2.9089e-06	0.0211487	0.0404454	0.00747962	0.0845265	0.999883	-	0.12171	0.000533458	5.37299e-07	0.00514342	0.010521	0.0016751	1	0.318819	0.12171	-	0.592629	0.00661509	0.951029	0.987641	0.812782	0.697034	0.00253551	0.000533458	0.592629	-	0.511366	0.998022	0.986126	0.99999	0.0105506	2.9089e-06	5.37299e-07	0.00661509
SM(d18:0/16:0)	-	0.942679	0.981799	0.765174	0.997266	0.352032	0.873363	0.917117	1	0.942679	-	1	0.115213	0.999918	0.974253	0.181678	0.228207	0.982075	0.981799	1	-	0.183038	0.999999	0.926177	0.275121	0.335945	0.996372	0.765174	0.115213	0.183038	-	0.294148	0.0069213	1	0.999995	0.627189	0.997266	0.999918	0.999999	0.294148	-	0.823404	0.415467	0.489289	0.99977	0.352032	0.974253	0.926177	0.0069213
SM(d18:0/22:0)	-	0.947398	0.969895	0.873306	0.000322323	0.450213	0.995221	0.0200561	1	0.947398	-	1	0.188672	5.48264e-06	0.98957	0.516874	0.000512294	0.980564	0.969895	1	-	0.234408	8.03465e-06	0.978597	0.591064	0.000734682	0.990695	0.873306	0.188672	0.234408	-	0.0249919	0.0202636	0.999429	0.447839	0.779902	0.000322323	5.48264e-06	8.03465e-06	0.0249919	-	2.28712e-07	0.00434696	0.904873	0.000173418	0.450213	0.98957	0.978597	0.0202636
SM(d18:1/16:0)	-	0.985632	0.675054	0.993269	0.832539	0.110765	0.999733	0.952367	0.999506	0.985632	-	0.99535	0.644925	0.99974	0.592392	0.831553	0.433669	0.999985	0.675054	0.99535	-	0.182195	0.999999	0.969676	0.327096	0.0903551	0.950651	0.993269	0.644925	0.182195	-	0.303384	0.0118719	0.999996	0.999995	0.859715	0.832539	0.99974	0.999999	0.303384	-	0.897695	0.491927	0.164457	0.989728	0.110765	0.592392	0.969676	0.0118719
SM(d18:1/17:0)/SM(d17:1/18:0)	-	0.999216	0.997165	0.84406	1	0.864395	0.886633	0.242467	0.972879	0.999216	-	1	0.451341	0.998889	0.995472	0.514425	0.0605589	0.724056	0.997165	1	-	0.373985	0.996252	0.998595	0.43304	0.044108	0.643588	0.84406	0.451341	0.373985	-	0.858692	0.0971125	1	0.981323	0.999966	1	0.998889	0.996252	0.858692	-	0.850081	0.898769	0.257004	0.977339	0.864395	0.995472	0.998595	0.0971125
SM(d18:1/20:0)/SM(d16:1/22:0)	-	0.968466	0.984804	0.946156	0.708772	0.371514	0.955317	0.00053512	0.999749	0.968466	-	1	0.339038	0.122676	0.958941	0.361497	1.32718e-05	0.999687	0.984804	1	-	0.411997	0.160206	0.927718	0.436598	2.02764e-05	0.999953	0.946156	0.339038	0.411997	-	0.999809	0.0258164	1	0.0211032	0.696392	0.708772	0.122676	0.160206	0.999809	-	0.00579651	0.999672	0.0810665	0.359495	0.371514	0.958941	0.927718	0.0258164
SM(d18:1/22:0)/SM(d16:1/24:0)	-	0.957063	0.99362	0.980351	0.999933	0.118428	0.99767	0.585889	0.999999	0.957063	-	0.999997	0.416034	0.998295	0.736039	0.599452	0.0689283	0.991426	0.99362	0.999997	-	0.616598	0.999975	0.536404	0.790837	0.139312	0.999543	0.980351	0.416034	0.616598	-	0.85183	0.00822199	0.999998	0.99098	0.924863	0.999933	0.998295	0.999975	0.85183	-	0.294223	0.949906	0.303896	1	0.118428	0.736039	0.536404	0.00822199
SM(d18:1/23:0)/SM(d17:1/24:0)	-	0.994433	0.747675	1	0.96514	0.0240216	0.997997	0.990744	0.997797	0.994433	-	0.994767	0.996367	0.999998	0.180618	0.808718	0.701855	1	0.747675	0.994767	-	0.777419	0.999729	0.651562	0.295795	0.211015	0.98846	1	0.996367	0.777419	-	0.973569	0.0275813	0.996778	0.986811	0.998678	0.96514	0.999998	0.999729	0.973569	-	0.307151	0.637257	0.515607	0.99998	0.0240216	0.180618	0.651562	0.0275813
SM(d18:1/24:0)	-	0.985904	0.237348	0.999135	0.92605	0.0293283	0.999999	0.997515	0.976179	0.985904	-	0.816266	0.782671	0.999996	0.266443	0.938898	0.721854	1	0.237348	0.816266	-	0.0576259	0.940745	0.990839	0.136919	0.0444374	0.85781	0.999135	0.782671	0.0576259	-	0.583184	0.00467056	0.999986	1	0.732734	0.92605	0.999996	0.940745	0.583184	-	0.445099	0.812648	0.514591	1	0.0293283	0.266443	0.990839	0.00467056
SM(d18:1/24:1)	-	0.811291	0.76071	0.999817	0.996555	0.893875	0.995965	0.789244	1	0.811291	-	1	0.482509	0.996744	1	0.314789	0.0579526	0.789555	0.76071	1	-	0.424488	0.993099	0.999999	0.268359	0.0460913	0.736752	0.999817	0.482509	0.424488	-	0.920029	0.602458	0.999998	0.972513	0.9999	0.996555	0.996744	0.993099	0.920029	-	0.999509	0.79814	0.302831	0.995147	0.893875	1	0.999999	0.602458
SM(d18:1/14:0/SM(d16:1/16:0)	-	0.971902	0.126365	0.994671	0.836267	0.124623	0.999965	0.999983	0.972731	0.971902	-	0.00747444	0.590568	0.999959	0.69994	0.840153	0.857424	1	0.126365	0.00747444	-	0.540818	0.00204275	2.63797e-05	0.290217	0.271851	0.00759417	0.994671	0.590568	0.540818	-	0.323219	0.0150104	0.999967	0.999937	0.59417	0.836267	0.999959	0.00204275	0.323219	-	0.913842	0.582638	0.607175	0.999955	0.124623	0.69994	2.63797e-05	0.0150104
SM(d18:2/14:0)	-	0.358915	1	0.987876	0.260195	0.000667948	0.0116607	0.010542	0.00394414	0.358915	-	0.37181	0.909622	1	0.290058	0.852722	0.83601	0.640461	1	0.37181	-	0.989598	0.27088	0.000717555	0.0124255	0.011238	0.00421904	0.987876	0.909622	0.989598	-	0.830009	0.0121197	0.130838	0.121133	0.0554049	0.260195	1	0.27088	0.830009	-	0.394692	0.925081	0.913773	0.758127	0.000667948	0.290058	0.000717555	0.0121197
SM(d18:2/16:0)	-	0.805353	0.804748	1	0.816688	0.0145821	0.932563	0.932349	0.41078	0.805353	-	1	0.901643	1	0.465149	0.999997	0.999997	0.999315	0.804748	1	-	0.901228	1	0.465878	0.999997	0.999997	0.999324	1	0.901643	0.901228	-	0.909337	0.0262487	0.976667	0.976566	0.548241	0.816688	1	1	0.909337	-	0.45135	0.999998	0.999998	0.999124	0.0145821	0.465149	0.465878	0.0262487
SM(d18:2/17:0)	-	0.56318	0.824841	1	0.997332	0.232986	0.983455	0.999969	0.99929	0.56318	-	0.999961	0.492051	0.948074	0.999647	0.986176	0.309469	0.208807	0.824841	0.999961	-	0.766451	0.996681	0.983282	0.999762	0.572275	0.432107	1	0.492051	0.766451	-	0.993393	0.188975	0.969044	0.999997	0.999823	0.997332	0.948074	0.996681	0.993393	-	0.685141	1	0.95663	0.892936	0.232986	0.999647	0.983282	0.188975
SM(d18:1/18:0/SM(d16:1/20:0)	-	0.962274	0.866401	0.995152	0.011507	0.183887	0.999064	4.46698e-08	1	0.962274	-	0.999997	0.561266	0.0003363	0.836074	0.675109	9.71232e-10	0.980838	0.866401	0.999997	-	0.366266	0.000121731	0.948177	0.472548	3.53902e-10	0.913568	0.995152	0.561266	0.366266	-	0.0983822	0.0257679	1	7.50836e-07	0.987973	0.011507	0.0003363	0.000121731	0.0983822	-	2.01875e-06	0.0653894	0.0115677	0.00809023	0.183887	0.836074	0.948177	0.0257679
SM(d18:2/18:0)	-	0.725912	0.676328	1	0.999989	0.814567	1	0.00361022	1.55327e-09	0.725912	-	1	0.730684	0.905594	1	0.662932	1.32952e-05	6.92901e-12	0.676328	1	-	0.681342	0.874903	1	0.611093	1.01559e-05	5.57165e-12	1	0.730684	0.681342	-	0.99999	0.818611	1	0.00352527	1.51352e-09	0.999989	0.905594	0.874903	0.99999	-	0.951091	0.999927	0.00116901	4.70172e-10	0.814567	1	1	0.818611
SM(d18:2/18:1)	-	0.962878	0.785214	0.962987	0.365686	0.023184	0.78261	0.999917	0.331622	0.962878	-	0.151477	0.36533	0.0308712	0.000766357	0.149991	0.998898	0.950422	0.785214	0.151477	-	0.999912	0.998943	0.599941	1	0.484897	0.00689735	0.962987	0.36533	0.999912	-	0.962994	0.306389	0.999905	0.787051	0.0263213	0.365686	0.0308712	0.998943	0.962994	-	0.938495	0.998996	0.152734	0.000892424	0.023184	0.000766357	0.599941	0.306389
SM(d18:2/20:0)	-	0.956384	0.240748	0.999286	0.99437	0.198064	0.965612	0.00765912	0.999638	0.956384	-	0.906895	0.671765	0.999995	0.866796	0.354941	0.000192454	0.999505	0.240748	0.906895	-	0.0612127	0.74972	1	0.0166418	2.00664e-06	0.576083	0.999286	0.671765	0.0612127	-	0.85606	0.0475108	0.999878	0.0433549	0.949497	0.99437	0.999995	0.74972	0.85606	-	0.687173	0.560931	0.000560799	0.999999	0.198064	0.866796	1	0.0475108
SM(d18:2/22:0)	-	0.96509	0.76824	0.989723	1	0.111958	0.756752	0.0903792	1	0.96509	-	0.999835	0.505734	0.918529	0.695055	0.139744	0.00425646	0.970313	0.76824	0.999835	-	0.219513	0.65323	0.937889	0.0411769	0.000854579	0.785491	0.989723	0.505734	0.219513	-	0.997748	0.0102008	0.997769	0.500514	0.987332	1	0.918529	0.65323	0.997748	-	0.0727069	0.854519	0.137082	1	0.111958	0.695055	0.937889	0.0102008
SM(d18:2/23:0)	-	0.992611	0.97706	0.880106	1	0.993242	0.0516198	0.0116122	0.783374	0.992611	-	1	0.354017	0.999126	1	0.00446507	0.000795498	0.251393	0.97706	1	-	0.264185	0.995454	1	0.00265094	0.000457961	0.180587	0.880106	0.354017	0.264185	-	0.763907	0.36074	0.672729	0.3231	1	1	0.999126	0.995454	0.763907	-	0.999234	0.0282552	0.00589306	0.640265	0.993242	1	1	0.36074
SM(d18:2/24:0)	-	0.899241	0.942351	0.994879	0.983619	0.753027	0.260931	0.00384625	0.912699	0.899241	-	1	0.410743	0.999986	0.999997	0.00940343	4.60223e-05	0.168923	0.942351	1	-	0.498077	1	0.999952	0.0139367	7.30896e-05	0.221974	0.994879	0.410743	0.498077	-	0.654183	0.248649	0.768333	0.0404066	0.999873	0.983619	0.999986	1	0.654183	-	0.998824	0.0267131	0.000160647	0.337972	0.753027	0.999997	0.999952	0.248649
SM(d19:1/24:1)	-	0.925691	0.888997	0.999946	0.999882	0.988781	0.999974	0.98857	1	0.925691	-	1	0.712618	0.682553	0.999991	0.992189	0.999991	0.976875	0.888997	1	-	0.645361	0.613946	0.999933	0.983914	0.999936	0.959316	0.999946	0.712618	0.645361	-	1	0.893926	0.994161	0.892887	0.998697	0.999882	0.682553	0.613946	1	-	0.87476	0.991606	0.873615	0.9979	0.988781	0.999991	0.999933	0.893926
oxCE (18:2) [+2O]	-	0.989628	0.557092	0.907193	0.081181	0.986465	0.998147	0.999439	1	0.989628	-	0.977395	0.999965	0.471596	0.612075	0.767159	0.999996	0.957545	0.557092	0.977395	-	0.999298	0.976286	0.10028	0.171246	0.900313	0.403003	0.907193	0.999965	0.999298	-	0.744196	0.345598	0.497011	0.997759	0.799682	0.081181	0.471596	0.976286	0.744196	-	0.00602106	0.0123425	0.286849	0.0450623	0.986465	0.612075	0.10028	0.345598
oxCE (18:2) [+O]	-	1	1	0.842226	1	1	0.999996	0.999921	0.999407	1	-	1	0.792632	1	1	0.999969	0.999677	0.999833	1	1	-	0.795974	1	1	0.999972	0.999702	0.999818	0.842226	0.792632	0.795974	-	0.835096	0.863549	0.953275	0.979086	0.464211	1	1	1	0.835096	-	1	0.999994	0.9999	0.999504	1	1	1	0.863549
PC(28:0)	-	7.24087e-13	7.24087e-13	0.948934	0.84901	0.554321	0.911017	0.937527	0.734477	7.24087e-13	-	7.24087e-13	7.24087e-13	7.24087e-13	7.24087e-13	7.24087e-13	7.24087e-13	7.24087e-13	7.24087e-13	7.24087e-13	-	7.24087e-13	7.24087e-13	7.24087e-13	7.24087e-13	7.24087e-13	7.24087e-13	0.948934	7.24087e-13	7.24087e-13	-	0.999998	0.99689	1	1	0.999878	0.84901	7.24087e-13	7.24087e-13	0.999998	-	0.999888	1	1	1	0.554321	7.24087e-13	7.24087e-13	0.99689
PC(14:0_16:0)	-	0.999977	7.24087e-13	0.999911	0.809467	0.0546826	0.94182	0.797435	0.164493	0.999977	-	7.24087e-13	0.992995	0.956505	0.137805	0.994733	0.951541	0.343862	7.24087e-13	7.24087e-13	-	7.24087e-13	7.24087e-13	7.24087e-13	7.24087e-13	7.24087e-13	7.24087e-13	0.999911	0.992995	7.24087e-13	-	0.51148	0.0154946	0.72945	0.496714	0.0554948	0.809467	0.956505	7.24087e-13	0.51148	-	0.778132	0.999994	1	0.961858	0.0546826	0.137805	7.24087e-13	0.0154946
PC(31:0) (a)	-	0.171927	0.999041	0.983361	0.708988	0.0273017	0.766512	0.79673	0.136795	0.171927	-	0.516364	0.738486	0.987841	0.996966	0.977795	0.969909	1	0.999041	0.516364	-	0.999993	0.971905	0.134682	0.984051	0.98884	0.446008	0.983361	0.738486	0.999993	-	0.997631	0.265995	0.99911	0.999527	0.67052	0.708988	0.987841	0.971905	0.997631	-	0.722088	1	1	0.97605	0.0273017	0.996966	0.134682	0.265995
PC(31:0) (b)	-	0.107784	0.0943224	0.979553	0.36372	0.0128182	0.923693	0.588351	0.0709925	0.107784	-	1	0.0071274	0.999298	0.99506	0.786263	0.985058	1	0.0943224	1	-	0.00599576	0.998665	0.997008	0.752777	0.978562	1	0.979553	0.0071274	0.00599576	-	0.0405658	0.000545948	0.336728	0.0960682	0.0041787	0.36372	0.999298	0.998665	0.0405658	-	0.863955	0.984782	0.999991	0.995867	0.0128182	0.99506	0.997008	0.000545948
PC(16:0_16:0)	-	0.496946	0.112099	7.24087e-13	0.999614	0.269049	0.996811	0.965266	0.30636	0.496946	-	0.995185	7.24087e-13	0.849676	0.999979	0.124745	0.988643	0.999996	0.112099	0.995185	-	7.24087e-13	0.345614	0.999957	0.015565	0.694794	0.999857	7.24087e-13	7.24087e-13	7.24087e-13	-	7.24087e-13	7.24087e-13	7.24087e-13	7.24087e-13	7.24087e-13	0.999614	0.849676	0.345614	7.24087e-13	-	0.619732	0.904242	0.999741	0.66812	0.269049	0.999979	0.999957	7.24087e-13
PC(32:1)	-	0.0265169	0.720052	1	0.00856028	0.0198807	0.982893	0.978894	0.0350146	0.0265169	-	0.70426	0.0183809	0.999975	1	0.262909	0.279702	1	0.720052	0.70426	-	0.6341	0.440966	0.636074	0.998086	0.998648	0.767418	1	0.0183809	0.6341	-	0.00576341	0.0136653	0.963394	0.956498	0.0244885	0.00856028	0.999975	0.440966	0.00576341	-	0.999998	0.11615	0.125355	0.999852	0.0198807	1	0.636074	0.0136653
PC(32:2)	-	0.0297986	0.000915957	5.98496e-05	3.38309e-06	1.2389e-06	0.00208922	0.0300519	6.8665e-06	0.0297986	-	8.54075e-09	0.535475	0.122141	0.0616912	0.990419	1	0.188721	0.000915957	8.54075e-09	-	1.30276e-11	1.61382e-12	1.08669e-12	4.10795e-10	8.63276e-09	2.40641e-12	5.98496e-05	0.535475	1.30276e-11	-	0.994345	0.9631	0.971057	0.533364	0.999208	3.38309e-06	0.122141	1.61382e-12	0.994345	-	0.999998	0.582044	0.121286	1	1.2389e-06	0.0616912	1.08669e-12	0.9631
PC(33:0) (a)	-	0.0825606	0.0074175	0.668095	0.939156	0.0223797	0.939149	0.866721	0.0634277	0.0825606	-	0.991281	0.000445817	0.684676	0.999844	0.684693	0.806227	1	0.0074175	0.991281	-	2.20732e-05	0.175083	0.99998	0.175093	0.260561	0.996354	0.668095	0.000445817	2.20732e-05	-	0.0776651	8.21508e-05	0.0776599	0.04681	0.000311528	0.939156	0.684676	0.175083	0.0776651	-	0.356798	1	1	0.613069	0.0223797	0.999844	0.99998	8.21508e-05
PC(33:0) (b)	-	0.339518	0.0685412	0.0959565	0.0115993	0.229874	0.999585	1	0.430206	0.339518	-	0.99676	0.000100342	6.41611e-06	1	0.710674	0.338517	1	0.0685412	0.99676	-	7.19687e-06	4.45093e-07	0.999704	0.241427	0.0682436	0.989219	0.0959565	0.000100342	7.19687e-06	-	0.995671	4.78775e-05	0.0219402	0.0963542	0.000167022	0.0115993	6.41611e-06	4.45093e-07	0.995671	-	3.0154e-06	0.00201986	0.0116591	1.08261e-05	0.229874	1	0.999704	4.78775e-05
PC(33:1)	-	0.0386191	0.00247652	0.947112	0.0249588	0.308317	0.958837	1	0.191717	0.0386191	-	0.987035	0.462735	1	0.987795	0.429536	0.0694464	0.99856	0.00247652	0.987035	-	0.0726772	0.996295	0.600678	0.0640002	0.00505155	0.762799	0.947112	0.462735	0.0726772	-	0.361977	0.957009	1	0.985323	0.877171	0.0249588	1	0.996295	0.361977	-	0.967254	0.332387	0.0461367	0.993708	0.308317	0.987795	0.600678	0.957009
PC(33:2)	-	0.00752225	0.000300311	0.000341933	0.000845354	2.21626e-05	0.123657	0.269437	0.000316434	0.00752225	-	0.979684	0.98409	0.998289	0.665777	0.973721	0.860642	0.981556	0.000300311	0.979684	-	1	0.999996	0.996729	0.471598	0.252535	1	0.000341933	0.98409	1	-	0.999999	0.995407	0.497326	0.27138	1	0.000845354	0.998289	0.999996	0.999999	-	0.969902	0.68162	0.4278	0.999997	2.21626e-05	0.665777	0.996729	0.995407
PC(16:0_18:0)	-	0.973929	0.877938	0.0122621	7.24087e-13	0.961819	0.99998	0.362455	0.977576	0.973929	-	0.999992	0.00045305	7.24087e-13	1	0.99873	0.0361807	1	0.877938	0.999992	-	0.000143438	7.24087e-13	0.999999	0.979529	0.0139722	0.999985	0.0122621	0.00045305	0.000143438	-	7.24198e-13	0.000358902	0.00387154	0.857964	0.000493442	7.24087e-13	7.24087e-13	7.24087e-13	7.24198e-13	-	7.24087e-13	7.24087e-13	7.24087e-13	7.24087e-13	0.961819	1	0.999999	0.000358902
PC(16:0_18:1)	-	0.588172	0.234478	0.976978	0.983037	0.999595	2.86129e-07	0.0399706	0.997831	0.588172	-	0.999459	0.0916455	0.989567	0.244945	4.40146e-10	0.000113591	0.182181	0.234478	0.999459	-	0.0195897	0.827713	0.0663113	6.25016e-11	1.47418e-05	0.0453431	0.976978	0.0916455	0.0195897	-	0.505857	0.999919	1.04818e-05	0.372096	0.999996	0.983037	0.989567	0.827713	0.505857	-	0.801711	9.54944e-09	0.00226865	0.712856	0.999595	0.244945	0.0663113	0.999919
PC(16:0_18:2)	-	0.0394071	0.00367067	0.703951	0.0121913	0.291514	0.997029	0.999974	0.286216	0.0394071	-	0.994639	0.80688	0.999958	0.990778	0.225434	0.105464	0.991451	0.00367067	0.994639	-	0.292472	0.999973	0.705127	0.0328815	0.0121183	0.711656	0.703951	0.80688	0.292472	-	0.537442	0.998952	0.985024	0.907957	0.998827	0.0121913	0.999958	0.999973	0.537442	-	0.909345	0.0903856	0.0368548	0.912929	0.291514	0.990778	0.705127	0.998952
PC(16:1_18:2)	-	0.000232599	4.40515e-05	6.19372e-05	2.52511e-06	1.84389e-09	0.000123431	5.403e-05	3.44995e-08	0.000232599	-	0.999872	0.999977	0.910242	0.0270301	1	0.999952	0.208855	4.40515e-05	0.999872	-	1	0.994596	0.0941763	0.999997	1	0.477887	6.19372e-05	0.999977	1	-	0.988553	0.0742425	1	1	0.413986	2.52511e-06	0.910242	0.994596	0.988553	-	0.456636	0.961424	0.991409	0.935836	1.84389e-09	0.0270301	0.0941763	0.0742425
PC(16:0_18:3) (a)	-	0.00123351	0.0185709	0.00138281	9.10359e-07	1.81948e-07	0.013529	0.0671708	3.42634e-06	0.00123351	-	6.51378e-09	1	0.441618	0.19768	0.996245	0.886298	0.694309	0.0185709	6.51378e-09	-	7.35494e-09	6.78857e-12	2.13352e-12	9.6168e-08	7.67787e-07	2.11965e-11	0.00138281	1	7.35494e-09	-	0.419053	0.183912	0.997277	0.900164	0.671207	9.10359e-07	0.441618	6.78857e-12	0.419053	-	0.999918	0.0986282	0.0212884	0.999982	1.81948e-07	0.19768	2.13352e-12	0.183912
PC(16:0_18:3) (b)	-	0.0152296	0.743096	0.012545	0.000782096	0.174267	0.993601	1	0.384628	0.0152296	-	0.547262	1	0.985061	0.984071	0.132566	0.0219593	0.874897	0.743096	0.547262	-	0.501956	0.0936185	0.983248	0.995177	0.817015	0.9997	0.012545	1	0.501956	-	0.990627	0.975897	0.113983	0.0181827	0.844102	0.000782096	0.985061	0.0936185	0.990627	-	0.55923	0.0108365	0.0011918	0.29264	0.174267	0.984071	0.983248	0.975897
PC(14:0_20:4)	-	0.987584	7.24087e-13	0.00270894	0.00365335	0.146224	0.626687	0.999736	0.531804	0.987584	-	7.24087e-13	0.0409436	0.0524836	0.661546	0.990276	0.999975	0.975788	7.24087e-13	7.24087e-13	-	7.24087e-13	7.24087e-13	7.24087e-13	7.24087e-13	7.24087e-13	7.24087e-13	0.00270894	0.0409436	7.24087e-13	-	1	0.847555	0.302977	0.0137628	0.382729	0.00365335	0.0524836	7.24087e-13	1	-	0.889703	0.356455	0.0180956	0.442609	0.146224	0.661546	7.24087e-13	0.847555
PC(34:5)	-	7.24087e-13	8.83156e-08	1.20216e-06	4.51027e-07	1.05665e-07	0.0005615	8.77763e-05	2.76877e-06	7.24087e-13	-	7.24087e-13	7.24087e-13	7.24087e-13	7.24087e-13	7.24087e-13	7.24087e-13	7.24087e-13	8.83156e-08	7.24087e-13	-	7.24087e-13	7.24087e-13	7.24087e-13	7.45959e-13	7.27862e-13	7.24198e-13	1.20216e-06	7.24087e-13	7.24087e-13	-	0.999998	0.998295	0.656183	0.934351	1	4.51027e-07	7.24087e-13	7.24087e-13	0.999998	-	0.999962	0.467857	0.820506	0.9998	1.05665e-07	7.24087e-13	7.24087e-13	0.998295
PC(15-MHDA_18:1)	-	0.395377	0.1407	0.986837	0.998618	1	0.999994	0.85343	1	0.395377	-	0.999695	0.933056	0.825374	0.335809	0.221875	0.013968	0.329761	0.1407	0.999695	-	0.655504	0.476307	0.112274	0.0651846	0.00266411	0.109541	0.986837	0.933056	0.655504	-	0.999999	0.975198	0.923742	0.277902	0.973611	0.998618	0.825374	0.476307	0.999999	-	0.996338	0.980287	0.431027	0.995976	1	0.335809	0.112274	0.975198
PC(17:0_18:1)	-	0.373919	0.15403	0.999985	0.0502716	0.988458	0.999014	0.0532699	0.999959	0.373919	-	0.999902	0.615763	4.99481e-05	0.915931	0.104767	5.39891e-05	0.650131	0.15403	0.999902	-	0.315417	9.76338e-06	0.670498	0.0320631	1.05643e-05	0.344027	0.999985	0.615763	0.315417	-	0.0185581	0.999675	0.979143	0.0197796	1	0.0502716	4.99481e-05	9.76338e-06	0.0185581	-	0.00358304	0.218789	1	0.016048	0.988458	0.915931	0.670498	0.999675
PC(15-MHDA_18:2)	-	0.0269342	0.0052585	0.0902964	0.0840975	0.870494	0.996468	0.999225	0.905127	0.0269342	-	0.999633	0.999901	0.99994	0.522496	0.176235	0.00436926	0.465115	0.0052585	0.999633	-	0.976296	0.980187	0.205875	0.0470701	0.000728245	0.172623	0.0902964	0.999901	0.976296	-	1	0.821616	0.413425	0.0176836	0.774081	0.0840975	0.99994	0.980187	1	-	0.805765	0.394926	0.016246	0.756508	0.870494	0.522496	0.205875	0.821616
PC(17:0_18:2)	-	0.112407	0.0701705	0.299505	0.199468	0.604872	1	0.180193	0.768945	0.112407	-	1	0.999885	0.999999	0.984455	0.0733384	3.98318e-05	0.93804	0.0701705	1	-	0.998547	0.999912	0.952451	0.0444167	2.00555e-05	0.86639	0.299505	0.999885	0.998547	-	1	0.999879	0.213698	0.000205941	0.997361	0.199468	0.999999	0.999912	1	-	0.998219	0.13635	9.93476e-05	0.985553	0.604872	0.984455	0.952451	0.999879
PC(17:1_18:2)	-	0.00138726	1.86814e-05	3.45623e-05	0.000276485	1.54825e-07	0.00505803	0.00102195	3.12285e-06	0.00138726	-	0.921005	0.96566	0.999868	0.166689	0.999965	1	0.653009	1.86814e-05	0.921005	-	1	0.995934	0.887056	0.718671	0.947891	0.999815	3.45623e-05	0.96566	1	-	0.999332	0.802024	0.821656	0.98	0.998375	0.000276485	0.999868	0.995934	0.999332	-	0.408312	0.989978	0.999974	0.913451	1.54825e-07	0.166689	0.887056	0.802024
PC(15:0_20:3)	-	0.00889668	0.0389615	0.000505362	0.00280492	6.32699e-05	0.997948	0.995972	0.00141869	0.00889668	-	0.99978	0.989509	0.999982	0.81549	0.0633304	0.0758177	0.999463	0.0389615	0.99978	-	0.860292	0.989939	0.479289	0.207057	0.238754	0.962517	0.000505362	0.989509	0.860292	-	0.999761	0.999288	0.00494832	0.00617919	0.999995	0.00280492	0.999982	0.989939	0.999761	-	0.956527	0.0233668	0.0285563	1	6.32699e-05	0.81549	0.479289	0.999288
PC(15:0_20:4)	-	2.53918e-05	8.30998e-08	3.57643e-07	9.56936e-08	0.000190079	0.0648879	0.950184	0.0022771	2.53918e-05	-	0.750518	0.938369	0.774504	0.999491	0.220238	0.00131985	0.897423	8.30998e-08	0.750518	-	0.999961	1	0.367466	0.0028883	5.0471e-06	0.0781141	3.57643e-07	0.938369	0.999961	-	0.999982	0.641574	0.0103041	2.1647e-05	0.198322	9.56936e-08	0.774504	1	0.999982	-	0.391877	0.00327835	5.81477e-06	0.0861172	0.000190079	0.999491	0.367466	0.641574
PC(35:5)	-	0.000710658	1.666e-06	2.88861e-05	1.52154e-05	4.99398e-06	0.0978657	0.0593503	9.56558e-06	0.000710658	-	0.67044	0.986338	0.959641	0.852043	0.713151	0.831559	0.925256	1.666e-06	0.67044	-	0.99475	0.999126	0.999996	0.0222798	0.0389459	0.999847	2.88861e-05	0.986338	0.99475	-	1	0.999836	0.168161	0.253259	0.999995	1.52154e-05	0.959641	0.999126	1	-	0.999995	0.112052	0.175662	1	4.99398e-06	0.852043	0.999996	0.999836
PC(36:0)	-	1	0.999991	0.999999	7.24087e-13	0.999998	1	0.418216	0.999998	1	-	1	0.999911	7.24087e-13	1	0.999981	0.301967	1	0.999991	1	-	0.999336	7.24087e-13	1	0.999778	0.231493	1	0.999999	0.999911	0.999336	-	7.24087e-13	0.999702	1	0.595098	0.999697	7.24087e-13	7.24087e-13	7.24087e-13	7.24087e-13	-	7.24087e-13	7.24087e-13	7.24087e-13	7.24087e-13	0.999998	1	1	0.999702
PC(18:0_18:1)	-	0.991894	0.960858	0.999997	7.24198e-13	1	0.999035	7.25753e-13	1	0.991894	-	0.999999	0.951532	7.24087e-13	0.983513	0.820083	7.24198e-13	0.997711	0.960858	0.999999	-	0.865997	7.24087e-13	0.936366	0.66863	7.24087e-13	0.983289	0.999997	0.951532	0.865997	-	7.24532e-13	1	0.999991	7.28306e-13	0.999938	7.24198e-13	7.24087e-13	7.24087e-13	7.24532e-13	-	7.24198e-13	7.25309e-13	0.997287	7.24198e-13	1	0.983513	0.936366	1
PC(18:1_18:1)	-	0.996784	0.98415	0.999001	1	1.2228e-12	4.21605e-06	7.40408e-13	7.24087e-13	0.996784	-	1	1	0.999676	7.70828e-13	2.93178e-07	7.2542e-13	7.24087e-13	0.98415	1	-	0.999995	0.996806	7.48623e-13	1.41942e-07	7.24643e-13	7.24087e-13	0.999001	1	0.999995	-	0.999945	7.91256e-13	4.40458e-07	7.25975e-13	7.24087e-13	1	0.999676	0.996806	0.999945	-	9.84324e-13	2.033e-06	7.32636e-13	7.24087e-13	1.2228e-12	7.70828e-13	7.48623e-13	7.91256e-13
PC(18:0_18:2)	-	0.975377	0.921532	0.997815	0.406055	3.81662e-08	9.26767e-07	7.24087e-13	8.12017e-13	0.975377	-	1	0.999995	0.0448858	1.08271e-09	2.46099e-08	7.24087e-13	7.27196e-13	0.921532	1	-	0.999661	0.0238188	4.9056e-10	1.09123e-08	7.24087e-13	7.25531e-13	0.997815	0.999995	0.999661	-	0.0991592	3.20745e-09	7.4806e-08	7.24087e-13	7.33413e-13	0.406055	0.0448858	0.0238188	0.0991592	-	7.14914e-05	0.00150269	7.27862e-13	8.519e-11	3.81662e-08	1.08271e-09	4.9056e-10	3.20745e-09
PC(18:1_18:2)	-	0.0178702	0.00191017	0.0102899	0.00406775	0.0878827	0.974739	0.993972	0.488691	0.0178702	-	0.997369	1	0.99985	0.999352	0.22704	0.147467	0.824206	0.00191017	0.997369	-	0.999695	0.999999	0.89648	0.0411788	0.0233518	0.355313	0.0102899	1	0.999695	-	0.999996	0.995532	0.153579	0.0957554	0.713286	0.00406775	0.99985	0.999999	0.999996	-	0.964548	0.0758166	0.0446497	0.507777	0.0878827	0.999352	0.89648	0.995532
PC(16:0_20:3) (a)	-	0.0421648	0.0340989	0.985689	0.011061	0.038352	0.998985	0.981611	0.053745	0.0421648	-	1	0.00262653	0.999886	1	0.00676481	0.00232367	1	0.0340989	1	-	0.00203879	0.999971	1	0.00530589	0.00180162	1	0.985689	0.00262653	0.00203879	-	0.0005558	0.0023448	0.999996	1	0.00352277	0.011061	0.999886	0.999971	0.0005558	-	0.999937	0.00151084	0.00048879	0.999568	0.038352	1	1	0.0023448
PC(16:0_20:3) (b)	-	0.00424059	0.000578737	0.656095	0.0302029	0.00576621	0.998591	1	0.0118343	0.00424059	-	0.999227	1.09402e-05	0.998625	1	0.0303939	0.00548024	0.999992	0.000578737	0.999227	-	1.24081e-06	0.914703	0.997757	0.00501081	0.000761992	0.984625	0.656095	1.09402e-05	1.24081e-06	-	0.000112068	1.55147e-05	0.242125	0.599825	3.58062e-05	0.0302029	0.998625	0.914703	0.000112068	-	0.999572	0.157653	0.0377988	0.999993	0.00576621	1	0.997757	1.55147e-05
PC(18:2_18:2)	-	0.227769	0.00774525	0.000202837	7.71311e-06	3.48009e-08	0.000255433	0.000922729	8.28498e-07	0.227769	-	0.901647	0.239606	0.0252118	0.000202158	0.272332	0.503578	0.00387589	0.00774525	0.901647	-	0.958899	0.455576	0.0138456	0.971466	0.998566	0.142497	0.000202837	0.239606	0.958899	-	0.986028	0.22733	1	0.999923	0.780439	7.71311e-06	0.0252118	0.455576	0.986028	-	0.803541	0.978419	0.872288	0.999082	3.48009e-08	0.000202158	0.0138456	0.22733
PC(16:0_20:4)	-	0.00283261	0.00161778	0.972103	0.000188665	0.00446228	0.999922	0.923432	0.0115398	0.00283261	-	1	8.51812e-05	0.994287	1	0.0113525	0.0983993	0.999914	0.00161778	1	-	4.64615e-05	0.998925	0.999995	0.00671794	0.0642011	0.99906	0.972103	8.51812e-05	4.64615e-05	-	4.82957e-06	0.000140185	0.817641	0.307069	0.000406365	0.000188665	0.994287	0.998925	4.82957e-06	-	0.983557	0.0008628	0.0108575	0.916624	0.00446228	1	0.999995	0.000140185
PC(16:1_20:4)	-	0.00489926	0.187976	0.0185888	0.000300056	8.47741e-06	0.00218005	0.00925306	0.000545353	0.00489926	-	0.879882	0.999928	0.992257	0.575051	0.999999	1	0.998425	0.187976	0.879882	-	0.987243	0.350158	0.0352425	0.744371	0.949373	0.461307	0.0185888	0.999928	0.987243	-	0.906897	0.293487	0.997985	0.999999	0.957917	0.000300056	0.992257	0.350158	0.906897	-	0.975567	0.999354	0.96954	1	8.47741e-06	0.575051	0.0352425	0.293487
PC(16:0_20:5)	-	0.00199306	0.0148785	0.736971	2.9654e-06	9.76809e-06	0.4659	0.468118	8.69955e-05	0.00199306	-	0.998797	0.181834	0.566537	0.785926	0.383778	0.381731	0.98648	0.0148785	0.998797	-	0.548524	0.191988	0.359423	0.808522	0.806695	0.769089	0.736971	0.181834	0.548524	-	0.000866224	0.00258873	0.999967	0.999969	0.0173308	2.9654e-06	0.566537	0.191988	0.000866224	-	0.999992	0.00319761	0.00316402	0.983629	9.76809e-06	0.785926	0.359423	0.00258873
PC 36:6(a)	-	0.942887	0.00862337	0.000310444	3.15657e-05	2.0719e-08	0.000955602	0.000170432	4.59461e-07	0.942887	-	0.188773	0.0137409	0.00177374	1.37625e-06	0.0354251	0.00814319	3.06869e-05	0.00862337	0.188773	-	0.974851	0.702495	0.00802228	0.998142	0.937703	0.0894158	0.000310444	0.0137409	0.974851	-	0.998675	0.127562	0.999992	1	0.591359	3.15657e-05	0.00177374	0.702495	0.998675	-	0.444742	0.979303	0.999863	0.940723	2.0719e-08	1.37625e-06	0.00802228	0.127562
PC(14:0_22:6)	-	0.924448	7.24087e-13	0.00966897	0.0152087	0.00197896	0.32684	0.867807	0.0406185	0.924448	-	7.24087e-13	0.231464	0.308135	0.0744328	0.976939	1	0.529142	7.24087e-13	7.24087e-13	-	7.24087e-13	7.24087e-13	7.24087e-13	7.24087e-13	7.24087e-13	7.24087e-13	0.00966897	0.231464	7.24087e-13	-	1	0.999805	0.849086	0.304678	0.999816	0.0152087	0.308135	7.24087e-13	1	-	0.998662	0.913172	0.394234	0.999988	0.00197896	0.0744328	7.24087e-13	0.999805
PC(15-MHDA_20:4)	-	0.0178499	0.00185644	0.0167458	0.00120309	0.00299218	0.546351	0.976008	0.0566731	0.0178499	-	0.99715	1	0.991257	0.99943	0.777002	0.222989	0.999951	0.00185644	0.99715	-	0.997696	1	1	0.302486	0.0392919	0.949294	0.0167458	1	0.997696	-	0.992622	0.99957	0.763869	0.213357	0.999928	0.00120309	0.991257	1	0.992622	-	0.999998	0.235947	0.0273241	0.909179	0.00299218	0.99943	1	0.99957
PC(17:0_20:4)	-	0.0338217	0.00213078	0.000712594	0.00015838	0.00596456	0.257711	0.847977	0.0290036	0.0338217	-	0.987233	0.921751	0.695334	0.999372	0.991444	0.612729	1	0.00213078	0.987233	-	0.999992	0.995861	0.999993	0.635649	0.123383	0.991494	0.000712594	0.921751	0.999992	-	0.99993	0.998678	0.410082	0.0546644	0.93872	0.00015838	0.695334	0.995861	0.99993	-	0.961646	0.182107	0.0161482	0.731367	0.00596456	0.999372	0.999993	0.998678
PC(15:0_22:6)	-	0.00252846	2.77501e-05	4.51741e-05	0.000169104	6.21519e-05	0.192566	0.998123	0.000966925	0.00252846	-	0.89453	0.940803	0.994458	0.962255	0.765404	0.0207875	0.999997	2.77501e-05	0.89453	-	1	0.999771	1	0.0814786	0.00030689	0.973657	4.51741e-05	0.940803	1	-	0.999978	1	0.113471	0.000490994	0.989296	0.000169104	0.994458	0.999771	0.999978	-	0.999997	0.253924	0.00172845	0.99978	6.21519e-05	0.962255	1	1
PC(38:2)	-	0.604666	0.324509	0.999625	0.22452	3.05453e-05	0.136889	8.28676e-08	8.65102e-05	0.604666	-	0.999944	0.914029	0.00146066	4.58271e-08	0.000673092	1.47003e-10	1.31446e-07	0.324509	0.999944	-	0.688376	0.000347241	1.00854e-08	0.000155779	3.54798e-11	2.86657e-08	0.999625	0.914029	0.688376	-	0.0636639	4.29294e-06	0.0343572	1.17629e-08	1.23495e-05	0.22452	0.00146066	0.000347241	0.0636639	-	0.0722577	1	0.000477725	0.145688	3.05453e-05	4.58271e-08	1.00854e-08	4.29294e-06
PC(18:0_20:3)	-	0.288847	0.382007	1	0.999995	0.458606	0.954078	0.889892	0.998867	0.288847	-	1	0.296988	0.478278	0.999998	0.0187429	0.0103249	0.705191	0.382007	1	-	0.3915	0.589964	1	0.029657	0.0166798	0.803951	1	0.296988	0.3915	-	0.999997	0.46882	0.950471	0.883558	0.999047	0.999995	0.478278	0.589964	0.999997	-	0.671586	0.840636	0.723915	0.999992	0.458606	0.999998	1	0.46882
PC(18:1_20:3)	-	0.229533	0.659819	0.945087	0.135864	0.965685	0.980416	0.995123	1	0.229533	-	0.998017	0.914983	0.999999	0.878962	0.0204727	0.0347599	0.205026	0.659819	0.998017	-	0.999503	0.984715	0.998537	0.124583	0.188547	0.621388	0.945087	0.914983	0.999503	-	0.80177	1	0.384806	0.509066	0.92911	0.135864	0.999999	0.984715	0.80177	-	0.747085	0.00988209	0.0172907	0.119523	0.965685	0.878962	0.998537	1
PC(38:4) (b)	-	0.0327395	0.00856583	0.0487453	8.18567e-05	0.0110373	0.999999	0.992808	0.0924882	0.0327395	-	0.9999	1.01174e-06	0.573848	0.999978	0.0158738	0.00263203	0.999966	0.00856583	0.9999	-	1.93726e-07	0.859051	1	0.0038802	0.000573149	0.991318	0.0487453	1.01174e-06	1.93726e-07	-	1.37779e-09	2.61554e-07	0.0928957	0.317385	4.25223e-06	8.18567e-05	0.573848	0.859051	1.37779e-09	-	0.816576	3.33944e-05	4.18836e-06	0.315023	0.0110373	0.999978	1	2.61554e-07
PC(18:0_20:4)	-	0.621163	0.183003	0.900017	1.40408e-09	0.410584	0.760565	0.266364	0.370345	0.621163	-	0.996647	0.999846	4.11138e-12	0.999995	1	0.00210589	0.99998	0.183003	0.996647	-	0.924726	1.02895e-12	0.999932	0.982662	0.00016959	0.99998	0.900017	0.999846	0.924726	-	1.75414e-11	0.994781	0.999998	0.00977736	0.991257	1.40408e-09	4.11138e-12	1.02895e-12	1.75414e-11	-	1.9682e-12	7.4879e-12	6.02102e-06	1.73517e-12	0.410584	0.999995	0.999932	0.994781
PC(38:5) (a)	-	0.0696265	0.0249273	0.367387	0.0220139	1	0.467338	0.774742	0.707471	0.0696265	-	0.999976	0.995338	0.999944	0.105545	0.000129161	0.000622343	0.000432253	0.0249273	0.999976	-	0.944689	1	0.039873	3.36383e-05	0.000167715	0.000115388	0.367387	0.995338	0.944689	-	0.93239	0.477002	0.00183968	0.00786335	0.0056404	0.0220139	0.999944	1	0.93239	-	0.0354013	2.88086e-05	0.000144079	9.90399e-05	1	0.105545	0.039873	0.477002
PC(38:5) (b)	-	0.00935574	0.0405035	0.692529	0.0438482	0.940056	0.0441738	0.0666191	1	0.00935574	-	0.999787	0.488789	0.999676	0.203907	1.88232e-07	3.30992e-07	0.0108321	0.0405035	0.999787	-	0.821825	1	0.492623	1.17213e-06	2.06364e-06	0.0461278	0.692529	0.488789	0.821825	-	0.837224	0.999804	0.000219497	0.00037699	0.724205	0.0438482	0.999676	1	0.837224	-	0.512871	1.30329e-06	2.29447e-06	0.0498802	0.940056	0.203907	0.492623	0.999804
PC(38:6) (a)	-	2.77905e-05	4.31381e-06	9.29691e-06	1.11721e-08	9.04934e-10	0.000274471	7.27184e-05	7.8833e-08	2.77905e-05	-	0.999746	0.999996	0.357012	0.0782864	0.998675	0.999998	0.725182	4.31381e-06	0.999746	-	1	0.70664	0.249625	0.942138	0.994904	0.956924	9.29691e-06	0.999996	1	-	0.559944	0.16057	0.982299	0.999447	0.88985	1.11721e-08	0.357012	0.70664	0.559944	-	0.997403	0.0919517	0.215514	0.999622	9.04934e-10	0.0782864	0.249625	0.16057
PC(16:0_22:6)	-	0.0359741	0.0071304	0.840697	0.0057564	0.000871677	1	0.994964	0.00724949	0.0359741	-	0.9996	0.000398819	0.999059	0.933528	0.0291548	0.237034	0.999628	0.0071304	0.9996	-	5.81178e-05	1	0.998712	0.00563128	0.067414	1	0.840697	0.000398819	5.81178e-05	-	4.55512e-05	5.72033e-06	0.876565	0.332023	5.9229e-05	0.0057564	0.999059	1	4.55512e-05	-	0.999426	0.00453447	0.0564517	1	0.000871677	0.933528	0.998712	5.72033e-06
PC(18:2_20:5)	-	0.00216409	0.000142829	0.000758361	0.00210322	7.39107e-07	0.00661748	0.129862	3.53483e-05	0.00216409	-	0.994431	0.999994	1	0.302479	0.999987	0.839214	0.934738	0.000142829	0.994431	-	0.999847	0.994827	0.81948	0.947218	0.323523	0.999967	0.000758361	0.999994	0.999847	-	0.999995	0.50075	0.998447	0.645193	0.989543	0.00210322	1	0.994827	0.999995	-	0.307286	0.999985	0.83474	0.937279	7.39107e-07	0.302479	0.81948	0.50075
PC(16:1_22:6)	-	0.0180373	0.000299225	0.120422	0.00190101	2.52773e-05	0.112267	0.0794229	9.11925e-05	0.0180373	-	0.910393	0.997355	0.997248	0.48923	0.998037	0.999633	0.736784	0.000299225	0.910393	-	0.47865	0.999619	0.997729	0.49916	0.598656	0.99999	0.120422	0.997355	0.47865	-	0.835688	0.127192	1	1	0.271937	0.00190101	0.997248	0.999619	0.835688	-	0.917322	0.850725	0.911389	0.988901	2.52773e-05	0.48923	0.997729	0.127192
PC(38:7) (c)	-	0.134603	0.0978688	0.511131	0.0477848	0.051747	0.772011	0.995214	0.0404147	0.134603	-	1	0.997169	0.99995	0.999972	0.956482	0.551312	0.999858	0.0978688	1	-	0.990979	0.999998	0.999999	0.918256	0.457758	0.999989	0.511131	0.997169	0.990979	-	0.949184	0.956283	0.999972	0.945296	0.932012	0.0477848	0.99995	0.999998	0.949184	-	1	0.786263	0.286451	1	0.051747	0.999972	0.999999	0.956283
PC (39:5) (a)	-	0.00947817	0.00830458	0.0109716	3.55827e-05	1.63256e-05	0.025236	0.999826	0.00349112	0.00947817	-	1	1	0.704284	0.554013	0.999992	0.0394878	0.999994	0.00830458	1	-	1	0.732341	0.584278	0.999978	0.0350829	0.999998	0.0109716	1	1	-	0.672015	0.520374	0.999998	0.0449837	0.999982	3.55827e-05	0.704284	0.732341	0.672015	-	1	0.475102	0.00020212	0.882015	1.63256e-05	0.554013	0.584278	0.520374
PC (39:5) (b)	-	0.0508546	0.00395743	0.0504027	0.000994057	0.00159989	0.631438	0.666206	0.00837728	0.0508546	-	0.990519	1	0.90326	0.948312	0.902334	0.881809	0.998975	0.00395743	0.990519	-	0.990757	0.999947	0.999998	0.367481	0.337239	0.999999	0.0504027	1	0.990757	-	0.904537	0.949157	0.901039	0.880357	0.999014	0.000994057	0.90326	0.999947	0.904537	-	1	0.162573	0.145359	0.998514	0.00159989	0.948312	0.999998	0.949157
PC(15-MHDA_22:6)	-	0.127059	0.0482244	0.0269452	0.024243	0.0244433	0.546203	0.989581	0.0792665	0.127059	-	0.999971	0.99925	0.998843	0.99888	0.994426	0.601893	1	0.0482244	0.999971	-	1	0.999999	0.999999	0.936553	0.342966	1	0.0269452	0.99925	1	-	1	1	0.85467	0.231358	0.999961	0.024243	0.998843	0.999999	1	-	1	0.836104	0.214653	0.999924	0.0244433	0.99888	0.999999	1
PC(17:0_22:6)	-	0.0910324	0.00249298	0.0143789	0.00153004	0.000284461	0.48909	0.998381	0.00149504	0.0910324	-	0.921007	0.998236	0.861042	0.549687	0.991127	0.36577	0.85773	0.00249298	0.921007	-	0.999542	1	0.998748	0.405598	0.0197035	1	0.0143789	0.998236	0.999542	-	0.997531	0.931217	0.782419	0.0892255	0.997356	0.00153004	0.861042	1	0.997531	-	0.999816	0.31579	0.0127089	1	0.000284461	0.549687	0.998748	0.931217
PC(18:0_22:4)	-	0.234429	0.0896906	0.999984	8.92952e-13	0.0601265	0.490243	0.113736	0.0262198	0.234429	-	0.999936	0.440388	7.24087e-13	0.999341	0.999933	6.38134e-05	0.988271	0.0896906	0.999936	-	0.202843	7.24087e-13	1	0.99059	1.36859e-05	0.99989	0.999984	0.440388	0.202843	-	7.77489e-13	0.144072	0.736948	0.0458503	0.0692074	8.92952e-13	7.24087e-13	7.24087e-13	7.77489e-13	-	7.24087e-13	7.2431e-13	1.54876e-09	7.24087e-13	0.0601265	0.999341	1	0.144072
PC(20:0_20:4)	-	0.260536	0.292603	0.974458	6.94513e-06	0.00736622	0.718804	0.585753	0.226362	0.260536	-	1	0.884613	1.54839e-09	0.865711	0.997492	0.00171637	1	0.292603	1	-	0.909029	1.92201e-09	0.835463	0.998679	0.00210314	1	0.974458	0.884613	0.909029	-	1.78019e-07	0.120378	0.999028	0.0871174	0.851924	6.94513e-06	1.54839e-09	1.92201e-09	1.78019e-07	-	1.48391e-11	1.90923e-08	0.00391461	1.20575e-09	0.00736622	0.865711	0.835463	0.120378
PC(18:0_22:5) (n3)	-	0.637735	0.16261	0.966247	4.10013e-06	0.264687	0.992178	0.215531	0.299232	0.637735	-	0.993364	0.997889	7.41015e-09	0.999396	0.986447	0.00159883	0.99975	0.16261	0.993364	-	0.793761	4.20792e-10	0.999999	0.651965	9.59604e-05	0.999996	0.966247	0.997889	0.793761	-	8.83229e-08	0.9072	1	0.0142742	0.92961	4.10013e-06	7.41015e-09	4.20792e-10	8.83229e-08	-	9.57861e-10	1.96088e-07	0.016437	1.20432e-09	0.264687	0.999396	0.999999	0.9072
PC(18:0_22:5) (n6)	-	0.77087	0.439838	0.995225	8.28848e-12	0.149436	0.971425	0.294655	0.193864	0.77087	-	0.999834	0.995591	7.73492e-13	0.966357	0.999738	0.00520167	0.983812	0.439838	0.999834	-	0.912821	7.34302e-13	0.999469	0.975114	0.0010562	0.999908	0.995225	0.995591	0.912821	-	1.31406e-12	0.583661	0.999999	0.0498066	0.667189	8.28848e-12	7.73492e-13	7.34302e-13	1.31406e-12	-	7.2542e-13	9.86211e-13	1.95224e-08	7.26419e-13	0.149436	0.966357	0.999469	0.583661
PC(18:0_22:6)	-	0.763873	0.312938	0.990452	3.22885e-09	0.18352	0.830285	0.806144	0.153671	0.763873	-	0.998096	0.997807	1.5869e-11	0.982193	1	0.0505698	0.97063	0.312938	0.998096	-	0.863201	2.31792e-12	0.999998	0.994363	0.00697791	0.999986	0.990452	0.997807	0.863201	-	1.60219e-10	0.707296	0.999409	0.254557	0.652165	3.22885e-09	1.5869e-11	2.31792e-12	1.60219e-10	-	1.38356e-12	2.30841e-11	6.74075e-07	1.23024e-12	0.18352	0.982193	0.999998	0.707296
PC(40:7) (a)	-	0.0158273	0.0212791	0.02939	5.93636e-06	1.36271e-06	0.125392	0.00872798	0.000871045	0.0158273	-	1	1	0.27035	0.113429	0.995326	1	0.986886	0.0212791	1	-	1	0.221704	0.0888681	0.998222	0.999996	0.97472	0.02939	1	1	-	0.174999	0.0668573	0.999526	0.999954	0.952918	5.93636e-06	0.27035	0.221704	0.174999	-	0.999959	0.0443115	0.383169	0.845973	1.36271e-06	0.113429	0.0888681	0.0668573
PC(18:1_22:6) (a)	-	0.383913	0.134573	0.43279	0.348564	0.999268	0.63324	0.642931	0.980869	0.383913	-	0.999689	1	1	0.784232	0.0043426	0.00454009	0.0455824	0.134573	0.999689	-	0.999174	0.999868	0.426238	0.000754003	0.000790552	0.00986621	0.43279	1	0.999174	-	1	0.826747	0.00552248	0.00577068	0.0557618	0.348564	1	0.999868	1	-	0.749127	0.00360988	0.00377545	0.038975	0.999268	0.784232	0.426238	0.826747
PC(18:1_22:6) (b)	-	0.810447	0.980896	0.751808	0.0763928	0.999854	0.0812297	0.0489592	0.999784	0.810447	-	0.999747	1	0.848257	0.975977	0.000943835	0.000484676	0.473849	0.980896	0.999747	-	0.999081	0.51591	0.999843	0.00512327	0.00273191	0.81645	0.751808	1	0.999081	-	0.893043	0.958021	0.000674424	0.000344405	0.407892	0.0763928	0.848257	0.51591	0.893043	-	0.227613	6.57764e-06	3.23635e-06	0.0192243	0.999854	0.975977	0.999843	0.958021
PC(40:8)	-	0.00470179	2.91557e-06	5.69314e-05	3.23121e-09	4.62033e-11	0.00203581	1.4192e-05	1.0909e-06	0.00470179	-	0.384068	0.897989	0.00282389	4.05927e-05	0.999999	0.683224	0.234845	2.91557e-06	0.384068	-	0.992941	0.539261	0.0411463	0.55871	0.999927	0.999998	5.69314e-05	0.897989	0.992941	-	0.116125	0.00347034	0.970009	0.999971	0.958737	3.23121e-09	0.00282389	0.539261	0.116125	-	0.921237	0.00644629	0.266185	0.725755	4.62033e-11	4.05927e-05	0.0411463	0.00347034
PC(O-16:0/16:0)	-	0.327681	0.135519	3.40748e-05	0.999349	0.276827	1	0.99988	0.732614	0.327681	-	0.999931	1.1468e-08	0.720298	1	0.301536	0.63941	0.999179	0.135519	0.999931	-	2.46116e-09	0.421989	0.999989	0.12176	0.346937	0.969615	3.40748e-05	1.1468e-08	2.46116e-09	-	4.1082e-06	8.24982e-09	4.022e-05	6.33824e-06	1.0092e-07	0.999349	0.720298	0.421989	4.1082e-06	-	0.658231	0.998872	1	0.972575	0.276827	1	0.999989	8.24982e-09
PC(O-32:1)	-	0.0252723	0.0191058	0.0269614	0.983129	0.0375946	1	0.980187	0.103828	0.0252723	-	1	3.32577e-07	0.253452	1	0.0358245	0.265821	0.999669	0.0191058	1	-	2.34115e-07	0.208774	0.999999	0.0273167	0.219608	0.998886	0.0269614	3.32577e-07	2.34115e-07	-	0.00142557	5.56114e-07	0.0188498	0.00131265	2.31943e-06	0.983129	0.253452	0.208774	0.00142557	-	0.329491	0.993218	1	0.590064	0.0375946	1	0.999999	5.56114e-07
PC(O-32:2)	-	0.228883	0.993381	0.0299819	0.0152612	0.0313595	0.987281	0.999979	0.120438	0.228883	-	0.746043	0.992518	0.964873	0.993423	0.797837	0.440845	0.999997	0.993381	0.746043	-	0.221961	0.134043	0.229241	1	0.999916	0.544591	0.0299819	0.992518	0.221961	-	0.999999	1	0.262967	0.0805646	0.999658	0.0152612	0.964873	0.134043	0.999999	-	0.999999	0.162557	0.0438469	0.995528	0.0313595	0.993423	0.229241	1
PC(O-34:1)	-	0.291723	0.342711	0.892388	0.970806	0.999271	0.879044	0.776705	0.994526	0.291723	-	1	0.0106904	0.916588	0.683647	0.00970862	0.00527253	0.807481	0.342711	1	-	0.0140255	0.944238	0.742708	0.0127587	0.00699602	0.854607	0.892388	0.0106904	0.0140255	-	0.258494	0.528298	1	1	0.39471	0.970806	0.916588	0.944238	0.258494	-	0.999927	0.243059	0.161419	0.999999	0.999271	0.683647	0.742708	0.528298
PC(O-34:2)	-	0.62543	0.577647	0.998928	0.489078	0.685373	0.968406	0.897169	0.850525	0.62543	-	1	0.948595	1	1	0.0915041	0.0479759	0.999982	0.577647	1	-	0.929408	1	1	0.077267	0.0399102	0.999933	0.998928	0.948595	0.929408	-	0.882415	0.967456	0.688921	0.513802	0.995382	0.489078	1	1	0.882415	-	0.999998	0.0557694	0.0280628	0.99954	0.685373	1	1	0.967456
PC(O-34:4)	-	0.136029	0.151426	0.00410085	0.000863178	1	0.99068	0.489833	0.997222	0.136029	-	1	0.915662	0.657596	0.141739	0.0136635	0.000379964	0.020728	0.151426	1	-	0.897957	0.624652	0.157635	0.0157396	0.000447538	0.0237729	0.00410085	0.915662	0.897957	-	0.999869	0.0043449	0.000227343	4.45586e-06	0.00037137	0.000863178	0.657596	0.624652	0.999869	-	0.000917603	4.28096e-05	8.01709e-07	7.0825e-05	1	0.141739	0.157635	0.0043449
PC(O-35:4)	-	0.104236	0.0208752	0.0172145	0.00240928	0.999095	1	0.496969	1	0.104236	-	0.999204	0.998325	0.896701	0.0202306	0.0681459	0.000265621	0.135494	0.0208752	0.999204	-	1	0.997785	0.00314931	0.0125858	3.14918e-05	0.0287554	0.0172145	0.998325	1	-	0.998907	0.00254126	0.010306	2.48568e-05	0.0238334	0.00240928	0.896701	0.997785	0.998907	-	0.000302739	0.00136823	2.54915e-06	0.00346561	0.999095	0.0202306	0.00314931	0.00254126
PC(O-36:0)	-	0.99998	0.99955	0.999418	7.24087e-13	0.999903	1	0.968854	0.999977	0.99998	-	1	0.982879	7.24087e-13	1	0.999998	0.845548	1	0.99955	1	-	0.949542	7.24087e-13	1	0.999875	0.737058	1	0.999418	0.982879	0.949542	-	7.24087e-13	0.970966	0.998381	0.999881	0.982076	7.24087e-13	7.24087e-13	7.24087e-13	7.24087e-13	-	7.24087e-13	7.24087e-13	7.24087e-13	7.24087e-13	0.999903	1	1	0.970966
PC(O-18:0/18:1)	-	0.042341	0.330135	1	1	0.587253	0.973373	0.116888	0.765912	0.042341	-	0.987386	0.0523406	0.0679635	0.90034	0.00191898	5.0098e-06	0.765413	0.330135	0.987386	-	0.377709	0.442448	0.999971	0.030803	0.000126835	0.998566	1	0.0523406	0.377709	-	1	0.642562	0.958658	0.0967598	0.811967	1	0.0679635	0.442448	1	-	0.710487	0.932742	0.0754823	0.863272	0.587253	0.90034	0.999971	0.642562
PC(O-18:1/18:1)	-	0.971657	0.901146	0.999993	1	0.47178	0.0376389	2.94415e-05	0.318253	0.971657	-	0.999999	0.997516	0.979288	0.0548522	0.00160633	7.14422e-07	0.0282013	0.901146	0.999999	-	0.980319	0.919951	0.0268876	0.000669246	2.7794e-07	0.0132056	0.999993	0.997516	0.980319	-	0.999998	0.276481	0.0150462	9.30198e-06	0.16851	1	0.979288	0.919951	0.999998	-	0.436918	0.0326115	2.44507e-05	0.289648	0.47178	0.0548522	0.0268876	0.276481
PC(O-18:0/18:2)	-	0.907526	0.938322	0.999999	0.999998	0.985309	0.017969	1.30909e-06	0.80586	0.907526	-	1	0.9747	0.77419	0.339112	0.000289939	1.32991e-08	0.104714	0.938322	1	-	0.986194	0.827401	0.396721	0.000401143	1.85974e-08	0.130553	0.999999	0.9747	0.986194	-	0.999676	0.935715	0.00813999	5.04471e-07	0.637559	0.999998	0.77419	0.827401	0.999676	-	0.998592	0.0387749	3.49803e-06	0.926369	0.985309	0.339112	0.396721	0.935715
PC(O-18:1/18:2)	-	0.606114	0.403299	0.788287	0.472853	0.347163	0.998883	0.999782	0.632221	0.606114	-	0.999996	0.999998	1	0.999972	0.942302	0.279949	1	0.403299	0.999996	-	0.999454	1	1	0.821761	0.152411	0.999991	0.788287	0.999998	0.999454	-	0.999878	0.998429	0.988734	0.447152	0.999999	0.472853	1	1	0.999878	-	1	0.873606	0.191325	1	0.347163	0.999972	1	0.998429
PC(O-16:0/20:3)	-	0.717883	0.897336	0.999834	0.743176	0.820565	0.813654	0.318698	0.992266	0.717883	-	0.999991	0.947424	1	1	0.0431527	0.00457012	0.994485	0.897336	0.999991	-	0.993757	0.999997	1	0.101605	0.0128558	0.999891	0.999834	0.947424	0.993757	-	0.956841	0.979662	0.489739	0.115374	0.999987	0.743176	1	0.999997	0.956841	-	1	0.0479738	0.00517781	0.996091	0.820565	1	1	0.979662
PC(O-16:0/20:4)	-	0.112458	0.0743128	0.359533	0.0323299	0.999856	0.997315	0.971888	1	0.112458	-	1	0.999485	0.99985	0.30745	0.016482	0.00639822	0.167602	0.0743128	1	-	0.996708	0.999995	0.222309	0.00991788	0.00374218	0.114145	0.359533	0.999485	0.996708	-	0.96794	0.68426	0.0784281	0.0344615	0.473221	0.0323299	0.99985	0.999995	0.96794	-	0.11176	0.00372329	0.0013443	0.052106	0.999856	0.30745	0.222309	0.68426
PC(O-36:5)	-	0.261734	0.469877	0.453118	0.0680506	0.999993	0.991087	0.943315	0.999911	0.261734	-	0.999988	0.999993	0.99927	0.455596	0.0340787	0.0141527	0.0981401	0.469877	0.999988	-	1	0.983377	0.695519	0.0848181	0.0382077	0.213277	0.453118	0.999993	1	-	0.985947	0.678848	0.0797396	0.0356893	0.202657	0.0680506	0.99927	0.983377	0.985947	-	0.148777	0.00578776	0.00217088	0.0198216	0.999993	0.455596	0.695519	0.678848
PC(O-18:0/20:4)	-	0.524382	0.478724	0.842642	0.999923	0.952293	0.999314	0.913584	0.999491	0.524382	-	1	0.999821	0.254118	0.994834	0.187122	0.0365351	0.877852	0.478724	1	-	0.999544	0.222996	0.991182	0.162285	0.0304117	0.846905	0.842642	0.999821	0.999544	-	0.561211	0.999997	0.456855	0.12806	0.991297	0.999923	0.254118	0.222996	0.561211	-	0.76058	1	0.993529	0.974872	0.952293	0.994834	0.991182	0.999997
PC(O-38:5)	-	0.530565	0.637893	0.987984	0.212303	0.999989	0.99998	0.990343	1	0.530565	-	1	0.974842	0.999649	0.761676	0.294935	0.102434	0.545194	0.637893	1	-	0.991089	0.997876	0.847207	0.384715	0.146257	0.652334	0.987984	0.974842	0.991089	-	0.771308	0.999566	0.909681	0.630531	0.989679	0.212303	0.999649	0.997876	0.771308	-	0.39631	0.0920081	0.024579	0.221523	0.999989	0.761676	0.847207	0.999566
PC(O-16:0/22:6)	-	0.42722	0.126939	0.00129436	0.503609	0.763196	1	0.999977	0.835903	0.42722	-	0.998993	8.86423e-07	1	0.999817	0.530961	0.687245	0.999004	0.126939	0.998993	-	9.2732e-08	0.996747	0.953967	0.178215	0.280077	0.91688	0.00129436	8.86423e-07	9.2732e-08	-	1.33477e-06	5.32178e-06	0.000775802	0.00035969	8.46171e-06	0.503609	1	0.996747	1.33477e-06	-	0.999974	0.610223	0.760187	0.99977	0.763196	0.999817	0.953967	5.32178e-06
PC(O-40:5)	-	0.494295	0.84987	0.999888	0.999999	0.971618	0.770511	0.258683	0.999896	0.494295	-	0.999591	0.803485	0.660711	0.985001	0.0138586	0.00109647	0.800741	0.84987	0.999591	-	0.983457	0.941445	0.999977	0.0646439	0.00656794	0.982917	0.999888	0.803485	0.983457	-	1	0.999505	0.455855	0.0935042	1	0.999999	0.660711	0.941445	1	-	0.99472	0.612478	0.157925	1	0.971618	0.985001	0.999977	0.999505
PC(O-18:0/22:6)	-	0.804353	0.788192	0.998124	0.583172	0.996546	0.998843	0.991174	0.983729	0.804353	-	1	0.993737	0.0238166	0.996356	0.381299	0.25811	0.999586	0.788192	1	-	0.992145	0.0219642	0.995313	0.363896	0.244346	0.999404	0.998124	0.993737	0.992145	-	0.184959	1	0.890274	0.779337	0.999999	0.583172	0.0238166	0.0219642	0.184959	-	0.161636	0.93387	0.979496	0.102747	0.996546	0.996356	0.995313	1
PC(O-40:7) (a)	-	0.902471	0.88031	1	0.774732	1	0.759828	0.992158	0.999766	0.902471	-	1	0.837457	0.999999	0.893061	0.083763	0.382983	0.995404	0.88031	1	-	0.808387	1	0.869707	0.0731102	0.349779	0.992766	1	0.837457	0.808387	-	0.68203	1	0.841394	0.997836	0.99856	0.774732	0.999999	1	0.68203	-	0.760244	0.0429736	0.24076	0.971216	1	0.893061	0.869707	1
PC(O-40:7) (b)	-	0.948959	0.905976	0.892994	0.954032	0.992329	2.67646e-08	0.000233674	0.99585	0.948959	-	1	0.21038	1	0.481662	4.8212e-10	4.00908e-06	0.532362	0.905976	1	-	0.156781	1	0.390562	2.99689e-10	2.43332e-06	0.438006	0.892994	0.21038	0.156781	-	0.219588	0.999868	3.04783e-06	0.0167115	0.999614	0.954032	1	1	0.219588	-	0.496093	5.18442e-10	4.32554e-06	0.547071	0.992329	0.481662	0.390562	0.999868
PC(P-16:0/14:0)	-	0.998631	7.27862e-13	0.348275	0.972867	0.198243	0.995191	0.987419	0.278127	0.998631	-	7.24532e-13	0.0880885	0.99998	0.585489	1	0.999999	0.703004	7.27862e-13	7.24532e-13	-	5.16365e-12	7.24198e-13	7.24087e-13	7.2431e-13	7.24198e-13	7.24087e-13	0.348275	0.0880885	5.16365e-12	-	0.0332732	0.000323969	0.0636172	0.0460623	0.000582383	0.972867	0.99998	7.24198e-13	0.0332732	-	0.823978	0.999999	1	0.902623	0.198243	0.585489	7.24087e-13	0.000323969
PC(P-16:0/16:0)	-	0.0249017	0.0186315	0.0260633	0.982627	0.0362457	1	0.973941	0.0991761	0.0249017	-	1	3.12595e-07	0.253092	1	0.0386142	0.28629	0.999727	0.0186315	1	-	2.17348e-07	0.20699	0.999999	0.029219	0.236037	0.999011	0.0260633	3.12595e-07	2.17348e-07	-	0.00134987	5.07538e-07	0.0165476	0.00108649	2.07312e-06	0.982627	0.253092	0.20699	0.00134987	-	0.324399	0.994624	1	0.579806	0.0362457	1	0.999999	5.07538e-07
PC(P-16:0/16:1)	-	0.387157	0.612728	0.996677	0.834232	0.233632	1	0.992371	0.14142	0.387157	-	0.999992	0.862496	0.998103	0.999998	0.355831	0.0648883	0.999755	0.612728	0.999992	-	0.96823	0.999987	0.999149	0.577064	0.144453	0.991787	0.996677	0.862496	0.96823	-	0.997766	0.701509	0.994772	0.755339	0.538133	0.834232	0.998103	0.999987	0.997766	-	0.981381	0.806813	0.296594	0.933217	0.233632	0.999998	0.999149	0.701509
PC(P-16:0/18:0)	-	0.965407	0.997936	0.778117	0.00024605	1	0.561319	0.00729444	0.999927	0.965407	-	0.999978	0.1518	5.54515e-06	0.983905	0.0699143	0.000212074	0.798589	0.997936	0.999978	-	0.321855	2.13677e-05	0.999515	0.169596	0.000768856	0.95168	0.778117	0.1518	0.321855	-	0.0334261	0.698301	0.999993	0.349292	0.958255	0.00024605	5.54515e-06	2.13677e-05	0.0334261	-	0.000158497	0.0787772	0.972859	0.00110077	1	0.983905	0.999515	0.698301
PC(P-16:0/18:1)	-	0.318491	0.38166	0.987579	0.997583	0.981906	0.606214	0.044934	0.999994	0.318491	-	1	0.883688	0.0675139	0.905864	0.00269542	3.08196e-05	0.16916	0.38166	1	-	0.923619	0.0880784	0.940399	0.00379334	4.49659e-05	0.211508	0.987579	0.883688	0.923619	-	0.735293	1	0.121837	0.00302786	0.925849	0.997583	0.0675139	0.0880784	0.735293	-	0.699204	0.959949	0.23797	0.999972	0.981906	0.905864	0.940399	1
PC(P-16:0/18:2)	-	0.0582901	0.177842	0.403398	0.998626	0.00874509	0.941095	0.999981	0.00915693	0.0582901	-	0.999882	0.987413	0.259212	0.998441	0.585379	0.14308	0.998675	0.177842	0.999882	-	0.999929	0.549684	0.951241	0.871481	0.360807	0.954786	0.403398	0.987413	0.999929	-	0.831739	0.760846	0.985366	0.65624	0.769989	0.998626	0.259212	0.549684	0.831739	-	0.0565381	0.999744	0.999997	0.0587987	0.00874509	0.998441	0.951241	0.760846
PC(P-16:0/18:3)	-	0.0381648	0.925641	0.777388	1	0.0427931	0.934296	0.971783	0.0810703	0.0381648	-	0.510687	0.729589	0.0428917	1	0.491381	0.00163762	0.999997	0.925641	0.510687	-	0.999994	0.938643	0.540011	1	0.309753	0.709576	0.777388	0.729589	0.999994	-	0.802318	0.756125	0.999988	0.163923	0.885506	1	0.0428917	0.938643	0.802318	-	0.0480241	0.946231	0.964086	0.0901455	0.0427931	1	0.540011	0.756125
PC(P-35:2)(a)	-	0.562712	0.90538	0.999973	0.988548	0.978452	0.999976	0.991671	1	0.562712	-	0.999401	0.814371	0.980246	0.989648	0.810257	0.119562	0.615357	0.90538	0.999401	-	0.988218	0.99997	0.999997	0.987573	0.382953	0.930993	0.999973	0.814371	0.988218	-	0.999788	0.999254	1	0.92186	0.999995	0.988548	0.980246	0.99997	0.999788	-	1	0.999764	0.648597	0.99357	0.978452	0.989648	0.999997	0.999254
PC(P-35:2)(b)	-	1	0.975639	0.999958	1	0.883343	0.981099	0.703456	0.999999	1	-	0.930337	0.999151	0.999982	0.950925	0.942175	0.563764	0.999898	0.975639	0.930337	-	0.999272	0.992103	0.262997	1	0.998619	0.996379	0.999958	0.999151	0.999272	-	0.999999	0.645905	0.999565	0.91626	1	1	0.999982	0.992103	0.999999	-	0.801764	0.994324	0.804319	1	0.883343	0.950925	0.262997	0.645905
PC(P-15:0/20:4) (a)	-	0.639206	0.720764	0.529749	1	0.689074	0.999968	0.921162	0.999997	0.639206	-	1	1	0.535642	1	0.87281	0.0601007	0.824496	0.720764	1	-	0.999998	0.620502	1	0.920378	0.0817774	0.882822	0.529749	1	0.999998	-	0.428982	1	0.792121	0.0396263	0.732123	1	0.535642	0.620502	0.428982	-	0.586902	0.999647	0.961006	0.999921	0.689074	1	1	1
PC(P-15:0/20:4) (b)	-	0.497082	0.560887	0.210186	0.997483	1	1	0.122889	0.985564	0.497082	-	1	0.999812	0.91809	0.623384	0.380889	0.000338365	0.079331	0.560887	1	-	0.999344	0.945698	0.686172	0.439894	0.000463539	0.0993362	0.210186	0.999812	0.999344	-	0.646302	0.298446	0.143945	5.92338e-05	0.0206301	0.997483	0.91809	0.945698	0.646302	-	0.999696	0.988867	0.0187783	0.718739	1	0.623384	0.686172	0.298446
PC(P-18:1/18:1)	-	0.736765	0.979477	0.963953	0.903411	0.995378	0.767145	0.0596833	1	0.736765	-	0.998937	0.999683	0.999993	0.992784	0.0375627	0.000411025	0.838856	0.979477	0.998937	-	1	0.999995	1	0.177061	0.00335963	0.994328	0.963953	0.999683	1	-	1	0.999996	0.143287	0.0024598	0.988041	0.903411	0.999993	0.999995	1	-	0.999776	0.086808	0.00122089	0.95649	0.995378	0.992784	1	0.999996
PC(P-18:0/18:2)	-	0.265066	0.444209	0.984787	0.896472	0.0838257	0.999985	0.697133	0.999794	0.265066	-	0.999996	0.851486	0.971298	0.999732	0.1242	0.00299878	0.58302	0.444209	0.999996	-	0.957913	0.996963	0.993142	0.238038	0.00780544	0.783349	0.984787	0.851486	0.957913	-	0.999979	0.517739	0.902115	0.15405	0.999939	0.896472	0.971298	0.996963	0.999979	-	0.769389	0.701401	0.0629152	0.994343	0.0838257	0.999732	0.993142	0.517739
PC(P-36:3)	-	0.201932	0.4244	0.197658	0.121039	1	0.320712	0.00450603	0.993137	0.201932	-	0.999957	1	0.999999	0.127497	0.000283626	7.9383e-07	0.0259864	0.4244	0.999957	-	0.999948	0.99879	0.297918	0.00114286	3.48768e-06	0.0777652	0.197658	1	0.999948	-	1	0.124502	0.000273696	7.64812e-07	0.0252375	0.121039	0.999999	0.99879	1	-	0.0726597	0.000126171	3.42658e-07	0.0132008	1	0.127497	0.297918	0.124502
PC(P-16:0/20:4)	-	0.102258	0.00671947	0.15716	0.492647	0.997877	0.999715	0.0169424	0.0243303	0.102258	-	0.979945	1	0.993676	0.015714	0.0255946	1.26539e-06	1.98889e-06	0.00671947	0.979945	-	0.944022	0.615118	0.000696384	0.0012269	3.77085e-08	5.90258e-08	0.15716	1	0.944022	-	0.998963	0.0269477	0.0429262	2.48458e-06	3.90344e-06	0.492647	0.993676	0.615118	0.998963	-	0.135363	0.19555	2.38371e-05	3.72458e-05	0.997877	0.015714	0.000696384	0.0269477
PC(P-16:0/20:5)	-	0.976355	0.416977	0.965866	0.996113	0.999867	0.998225	0.397776	0.993279	0.976355	-	0.0478169	1	0.999999	0.999716	0.69108	0.0441375	0.591306	0.416977	0.0478169	-	0.0403045	0.0891881	0.171448	0.854409	1	0.91493	0.965866	1	0.0403045	-	0.999995	0.999345	0.647964	0.0371474	0.546809	0.996113	0.999999	0.0891881	0.999995	-	0.999998	0.837021	0.0828498	0.754582	0.999867	0.999716	0.171448	0.999345
PC(P-17:0/20:4) (a)	-	0.183765	0.478769	0.910637	0.0918995	0.999448	1	0.902287	0.999118	0.183765	-	0.999676	0.915862	0.999996	0.506337	0.134385	0.00563073	0.53302	0.478769	0.999676	-	0.997342	0.992341	0.850058	0.385456	0.0279114	0.868267	0.910637	0.915862	0.997342	-	0.769432	0.997935	0.849892	0.169708	0.998621	0.0918995	0.999996	0.992341	0.769432	-	0.313622	0.0643548	0.00212948	0.335587	0.999448	0.506337	0.850058	0.997935
PC(P-17:0/20:4) (b)	-	0.535978	0.616032	0.76465	0.528405	0.996631	0.999999	0.88032	0.824434	0.535978	-	1	0.99999	1	0.13997	0.697796	0.0302711	0.0218105	0.616032	1	-	1	1	0.179954	0.770489	0.041471	0.03017	0.76465	0.99999	1	-	0.999987	0.281923	0.886279	0.0745839	0.0554206	0.528405	1	1	0.999987	-	0.136569	0.690559	0.0293645	0.0211387	0.996631	0.13997	0.179954	0.281923
PC(P-18:0/20:4)	-	0.391603	0.566919	0.768596	0.498311	1	0.884971	0.843979	0.999941	0.391603	-	0.999999	0.999549	1	0.421244	0.0168519	0.0129593	0.174827	0.566919	0.999999	-	0.999996	1	0.599301	0.0352712	0.0275487	0.293373	0.768596	0.999549	0.999996	-	0.999965	0.79581	0.0779111	0.0621874	0.479578	0.498311	1	1	0.999965	-	0.530341	0.0267936	0.0207975	0.243354	1	0.421244	0.599301	0.79581
PC(P-38:5) (a)	-	0.351814	0.0705965	8.60204e-09	0.487474	0.507278	1	0.996667	0.600505	0.351814	-	0.996473	5.64737e-12	1	0.999999	0.46571	0.834233	0.99998	0.0705965	0.996473	-	1.15652e-12	0.982087	0.97849	0.109258	0.348173	0.954472	8.60204e-09	5.64737e-12	1.15652e-12	-	1.05651e-11	1.15501e-11	4.58825e-09	6.39871e-10	1.75929e-11	0.487474	1	0.982087	1.05651e-11	-	1	0.611446	0.923282	1	0.507278	0.999999	0.97849	1.15501e-11
PC(P-38:5) (b)	-	0.505134	0.24164	7.24087e-13	0.745697	0.464931	0.765888	0.999996	0.723673	0.505134	-	0.999926	7.24087e-13	0.999987	1	0.014196	0.713557	0.999994	0.24164	0.999926	-	7.24087e-13	0.994752	0.999975	0.00363606	0.412526	0.996124	7.24087e-13	7.24087e-13	7.24087e-13	-	7.24087e-13	7.24087e-13	7.25309e-13	7.24087e-13	7.24087e-13	0.745697	0.999987	0.994752	7.24087e-13	-	0.999956	0.0388228	0.901427	1	0.464931	1	0.999975	7.24087e-13
PC(P-16:0/22:6)	-	0.166914	0.15447	0.881212	0.986029	0.996142	1	1	0.982337	0.166914	-	1	0.925728	0.713023	0.601984	0.22481	0.120861	0.735577	0.15447	1	-	0.913795	0.689639	0.577227	0.209254	0.111252	0.712768	0.881212	0.925728	0.913795	-	0.999946	0.999383	0.933179	0.810413	0.999972	0.986029	0.713023	0.689639	0.999946	-	1	0.995372	0.966117	1	0.996142	0.601984	0.577227	0.999383
PC(P-20:0/20:4)	-	0.996519	1	0.999496	0.999996	0.971984	0.878952	0.232167	0.155149	0.996519	-	0.994536	0.892586	0.968986	0.624579	0.407107	0.0391692	0.0229049	1	0.994536	-	0.999748	0.999999	0.979436	0.900021	0.256617	0.173466	0.999496	0.892586	0.999748	-	0.999998	0.999894	0.995346	0.580849	0.448424	0.999996	0.968986	0.999999	0.999998	-	0.997052	0.969339	0.399183	0.286725	0.971984	0.624579	0.979436	0.999894
PC(P-18:0/22:5)	-	0.988446	0.992545	0.81993	5.44516e-11	0.999934	0.914836	0.0757854	0.999981	0.988446	-	1	0.254146	3.48632e-12	0.999897	0.3719	0.00592512	0.912691	0.992545	1	-	0.283695	4.06375e-12	0.999963	0.408434	0.00709918	0.931852	0.81993	0.254146	0.283695	-	8.68491e-09	0.536802	1	0.837932	0.958985	5.44516e-11	3.48632e-12	4.06375e-12	8.68491e-09	-	1.33012e-11	4.10665e-09	1.49874e-06	1.88958e-10	0.999934	0.999897	0.999963	0.536802
PC(P-18:0/22:6)	-	0.931251	0.768261	0.936531	0.814062	0.989423	0.999019	0.998556	0.999495	0.931251	-	0.999987	1	0.999998	0.999993	0.587268	0.562995	0.998851	0.768261	0.999987	-	0.99998	1	0.998231	0.352402	0.33201	0.978059	0.936531	1	0.99998	-	0.999997	0.999995	0.59969	0.575432	0.999062	0.814062	0.999998	1	0.999997	-	0.999275	0.401497	0.379682	0.986989	0.989423	0.999993	0.998231	0.999995
PC(P-18:1/22:6)	-	0.808835	0.998958	0.998708	0.98313	0.999993	1	0.997691	0.989945	0.808835	-	0.990985	0.380115	0.999655	0.943152	0.678857	0.346382	0.999119	0.998958	0.990985	-	0.907533	0.999994	0.999996	0.992421	0.88558	0.999999	0.998708	0.380115	0.907533	-	0.744975	0.980386	0.999927	1	0.789697	0.98313	0.999655	0.999994	0.744975	-	0.999006	0.94525	0.709297	1	0.999993	0.943152	0.999996	0.980386
LPC(14:0) [sn2]	-	0.999999	2.0118e-07	0.996206	0.986477	0.971436	1	0.999815	1	0.999999	-	8.30547e-08	0.999776	0.998362	0.994967	0.999958	0.999999	1	2.0118e-07	8.30547e-08	-	1.34187e-08	7.60754e-09	5.01554e-09	3.61878e-07	3.37811e-08	1.50099e-07	0.996206	0.999776	1.34187e-08	-	1	0.999998	0.986218	0.999999	0.998282	0.986477	0.998362	7.60754e-09	1	-	1	0.963309	0.999949	0.992606	0.971436	0.994967	5.01554e-09	0.999998
LPC(14:0) [sn1]	-	0.999981	7.24087e-13	0.997358	0.997754	0.466553	0.99389	0.999898	0.997106	0.999981	-	7.24087e-13	0.962056	0.965297	0.249477	0.999922	0.993038	0.960101	7.24087e-13	7.24087e-13	-	7.24087e-13	7.24087e-13	7.24087e-13	7.24087e-13	7.24087e-13	7.24087e-13	0.997358	0.962056	7.24087e-13	-	1	0.903748	0.786455	0.999999	1	0.997754	0.965297	7.24087e-13	1	-	0.897364	0.795999	0.999999	1	0.466553	0.249477	7.24087e-13	0.903748
LPC(15:0) [sn2]	-	0.651096	0.720388	0.606044	0.529652	0.160246	0.999024	0.999146	1	0.651096	-	1	1	1	0.99184	0.254461	0.952855	0.63973	0.720388	1	-	1	0.999998	0.982902	0.308622	0.973115	0.709628	0.606044	1	1	-	1	0.995209	0.223896	0.935715	0.594507	0.529652	1	0.999998	1	-	0.998309	0.178534	0.898414	0.51818	0.160246	0.99184	0.982902	0.995209
LPC(15:0) [sn1]	-	0.582527	0.449883	0.929798	0.999629	0.00055426	0.808114	0.999838	0.361683	0.582527	-	1	0.998996	0.902147	0.129136	0.0242146	0.878567	0.999992	0.449883	1	-	0.993544	0.811978	0.196762	0.013832	0.779028	1	0.929798	0.998996	0.993544	-	0.998437	0.0256252	0.123341	0.997203	0.982327	0.999629	0.902147	0.811978	0.998437	-	0.00338807	0.445229	1	0.729333	0.00055426	0.129136	0.196762	0.0256252
LPC(16:0) [sn2]	-	0.798152	0.897151	0.965283	0.830303	0.397424	0.0358626	0.999191	1	0.798152	-	1	0.163519	1	0.999244	0.000302732	0.987836	0.663758	0.897151	1	-	0.24918	1	0.994165	0.000608846	0.997839	0.793472	0.965283	0.163519	0.24918	-	0.185544	0.036779	0.391607	0.693738	0.991236	0.830303	1	1	0.185544	-	0.998524	0.000370678	0.992157	0.703249	0.397424	0.999244	0.994165	0.036779
LPC(16:0) [sn1]	-	0.729731	0.860755	2.16645e-05	0.999982	0.00166443	0.110582	0.84948	0.108144	0.729731	-	0.999999	6.29671e-08	0.915142	0.16561	0.000920596	1	0.950373	0.860755	0.999999	-	1.45247e-07	0.973136	0.0969917	0.00199347	1	0.869258	2.16645e-05	6.29671e-08	1.45247e-07	-	5.84306e-06	9.37816e-12	0.125208	1.33509e-07	1.12577e-09	0.999982	0.915142	0.973136	5.84306e-06	-	0.00539997	0.0438652	0.969252	0.239424	0.00166443	0.16561	0.0969917	9.37816e-12
LPC(16:1) [sn2]	-	0.65386	0.960494	0.714739	0.523612	0.227189	0.986001	0.956202	0.999422	0.65386	-	0.998791	1	1	0.998088	0.13716	0.999035	0.945919	0.960494	0.998791	-	0.9996	0.992939	0.887903	0.460456	1	0.999766	0.714739	1	0.9996	-	0.999998	0.995477	0.167764	0.999695	0.966113	0.523612	1	0.992939	0.999998	-	0.999812	0.0882006	0.993991	0.881711	0.227189	0.998088	0.887903	0.995477
LPC(16:1) [sn1]	-	0.9561	0.990602	0.999947	0.99925	0.244197	0.371601	0.999981	0.999902	0.9561	-	0.999999	0.997963	0.999769	0.910026	0.0290034	0.996563	0.99859	0.990602	0.999999	-	0.999921	0.999999	0.79281	0.0566978	0.999812	0.999958	0.999947	0.997963	0.999921	-	1	0.49596	0.164935	1	1	0.99925	0.999769	0.999999	1	-	0.620966	0.109724	0.999999	1	0.244197	0.910026	0.79281	0.49596
LPC(15-MHDA) [sn2]	-	0.991747	0.998113	0.999993	1	0.800125	0.999347	1	0.976034	0.991747	-	1	0.999724	0.982754	0.998592	0.836072	0.997935	0.571564	0.998113	1	-	0.999984	0.995011	0.993373	0.908943	0.999712	0.685653	0.999993	0.999724	0.999984	-	0.999941	0.938985	0.986685	1	0.887341	1	0.982754	0.995011	0.999941	-	0.737895	0.999843	0.999999	0.987838	0.800125	0.998592	0.993373	0.938985
LPC(15-MHDA) [sn1] [104_sn1]	-	0.955036	0.999685	0.996786	0.999838	0.00152089	0.99992	0.721704	0.216212	0.955036	-	0.999394	0.999976	0.998954	0.0453126	0.766495	0.999756	0.888072	0.999685	0.999394	-	1	1	0.00839114	0.979577	0.959074	0.531418	0.996786	0.999976	1	-	0.999999	0.0155149	0.938484	0.988312	0.673236	0.999838	0.998954	1	0.999999	-	0.00728879	0.984843	0.948454	0.499744	0.00152089	0.0453126	0.00839114	0.0155149
LPC(15-MHDA) [sn1] / LPC(17:0) [sn2]	-	0.155088	0.79818	0.995198	0.908138	0.0142545	0.99963	0.58782	0.486102	0.155088	-	0.960467	0.595832	0.00462006	0.987134	0.0401342	0.995655	0.999004	0.79818	0.960467	-	0.997141	0.101762	0.468559	0.433768	0.999993	0.999883	0.995198	0.595832	0.997141	-	0.430885	0.116329	0.887469	0.969188	0.935314	0.908138	0.00462006	0.101762	0.430885	-	0.00022208	0.997019	0.0448592	0.0300511	0.0142545	0.987134	0.468559	0.116329
LPC(17:0) [sn1]	-	0.938709	0.997686	0.993199	0.453798	0.0279141	0.242972	1	0.856111	0.938709	-	0.999863	0.465778	0.0341783	0.406161	0.0120035	0.853918	1	0.997686	0.999863	-	0.786683	0.116278	0.164592	0.0467742	0.985623	0.9979	0.993199	0.465778	0.786683	-	0.933531	0.00223614	0.766743	0.99923	0.329193	0.453798	0.0341783	0.116278	0.933531	-	3.61062e-05	0.999983	0.606899	0.0184792	0.0279141	0.406161	0.164592	0.00223614
LPC(17:1 ) [sn2] (a)	-	0.811647	0.990293	0.661863	0.822704	0.27922	0.979572	0.989772	1	0.811647	-	0.999123	0.999999	1	0.99293	0.208325	0.999193	0.890058	0.990293	0.999123	-	0.991467	0.999313	0.833568	0.574761	1	0.997594	0.661863	0.999999	0.991467	-	0.999999	0.999343	0.123528	0.991919	0.767198	0.822704	1	0.999313	0.999999	-	0.991702	0.217154	0.99937	0.898233	0.27922	0.99293	0.833568	0.999343
LPC(17:1) (a) [sn1] [104_sn1]	-	0.959631	0.962894	0.99999	1	0.00579424	0.829769	0.999742	0.374925	0.959631	-	1	0.836905	0.919706	0.121723	0.174357	0.999443	0.968873	0.962894	1	-	0.844942	0.924957	0.117303	0.180383	0.999546	0.965992	0.99999	0.836905	0.844942	-	1	0.00194515	0.956641	0.991016	0.19858	1	0.919706	0.924957	1	-	0.00364856	0.897084	0.998435	0.290568	0.00579424	0.121723	0.117303	0.00194515
LPC(17:1) [sn1] (a) / LPC(17:1) [sn2] (b)	-	0.877029	0.980055	0.989307	0.999969	0.0163268	0.908753	0.997952	0.82341	0.877029	-	0.999977	0.99988	0.981824	0.39645	0.146566	0.998517	1	0.980055	0.999977	-	1	0.999405	0.197092	0.314325	0.999998	0.999839	0.989307	0.99988	1	-	0.999832	0.162108	0.368046	1	0.999425	0.999969	0.981824	0.999405	0.999832	-	0.0491006	0.700122	0.999996	0.965014	0.0163268	0.39645	0.197092	0.162108
LPC(17:1) [sn1] (b)	-	0.991955	0.99506	0.995718	0.940845	0.847141	1	1	0.975038	0.991955	-	1	0.733517	0.456649	0.999484	0.995779	0.973857	1	0.99506	1	-	0.770493	0.497172	0.998939	0.997581	0.981924	1	0.995718	0.733517	0.770493	-	0.999961	0.350524	0.991853	0.999293	0.622232	0.940845	0.456649	0.497172	0.999961	-	0.158765	0.916734	0.97657	0.351126	0.847141	0.999484	0.998939	0.350524
LPC(18:0) [sn2]	-	0.998194	0.99773	0.819974	7.24087e-13	0.901637	0.802801	0.238672	0.999167	0.998194	-	1	0.373319	7.24087e-13	0.999131	0.354376	0.0487199	1	0.99773	1	-	0.359607	7.24087e-13	0.999337	0.341037	0.0458858	1	0.819974	0.373319	0.359607	-	7.2542e-13	0.107256	1	0.98551	0.417476	7.24087e-13	7.24087e-13	7.24087e-13	7.2542e-13	-	7.24087e-13	7.25531e-13	7.52953e-13	7.24087e-13	0.901637	0.999131	0.999337	0.107256
LPC(18:0) [sn1]	-	0.994223	0.981159	0.570947	7.24087e-13	0.250719	0.999991	0.960856	0.604576	0.994223	-	1	0.136411	7.24087e-13	0.764436	0.94995	0.541953	0.976433	0.981159	1	-	0.0933172	7.24087e-13	0.853195	0.898703	0.431888	0.992279	0.570947	0.136411	0.0933172	-	7.24087e-13	0.0014987	0.791864	0.99596	0.00907304	7.24087e-13	7.24087e-13	7.24087e-13	7.24087e-13	-	7.24087e-13	7.24087e-13	7.24087e-13	7.24087e-13	0.250719	0.764436	0.853195	0.0014987
LPC(18:1) [sn2]	-	0.998883	0.999997	0.999005	0.999782	0.99998	0.229784	0.945724	0.152075	0.998883	-	0.999989	1	1	0.999999	0.0520934	0.615093	0.0306046	0.999997	0.999989	-	0.999991	1	1	0.122751	0.832186	0.0764984	0.999005	1	0.999991	-	1	0.999999	0.0535066	0.622168	0.0314839	0.999782	1	1	1	-	1	0.0723226	0.701716	0.0433575	0.99998	0.999999	1	0.999999
LPC(18:1) [sn1]	-	0.998625	0.999991	1	0.999999	1	0.000822075	0.278233	0.104667	0.998625	-	0.999994	0.999338	0.986561	0.999603	8.57789e-05	0.064196	0.0182581	0.999991	0.999994	-	0.999998	0.999304	1	0.000262801	0.139402	0.0448418	1	0.999338	0.999998	-	0.999993	1	0.000664075	0.246614	0.0898523	0.999999	0.986561	0.999304	0.999993	-	0.999983	0.00196152	0.433698	0.188487	1	0.999603	1	1
LPC(18:2) [sn2]	-	0.749125	0.993578	0.616045	0.758159	0.34057	0.99032	0.994462	0.997757	0.749125	-	0.995582	1	1	0.999139	0.209454	0.994843	0.988797	0.993578	0.995582	-	0.98035	0.99612	0.862028	0.686408	1	1	0.616045	1	0.98035	-	1	0.999954	0.136143	0.978021	0.961312	0.758159	1	0.99612	1	-	0.99898	0.215778	0.995453	0.989934	0.34057	0.999139	0.862028	0.999954
LPC(18:2) [sn1]	-	0.812642	0.992404	0.834771	0.948345	0.265211	0.703014	0.999695	0.998845	0.812642	-	0.998763	1	0.999991	0.991125	0.0403815	0.98289	0.992028	0.992404	0.998763	-	0.999234	0.999995	0.801454	0.192738	0.999995	1	0.834771	1	0.999234	-	0.999997	0.987949	0.0451664	0.987093	0.994298	0.948345	0.999991	0.999995	0.999997	-	0.934809	0.0961105	0.999124	0.999784	0.265211	0.991125	0.801454	0.987949
LPC(18:3) [sn2] (a)	-	0.75479	0.855129	0.0377132	0.194203	0.00971694	0.910149	0.827902	0.121908	0.75479	-	1	0.750376	0.986546	0.432175	0.999995	1	0.953077	0.855129	1	-	0.630084	0.959724	0.320685	1	1	0.896047	0.0377132	0.750376	0.630084	-	0.998313	0.999882	0.539131	0.667173	0.999893	0.194203	0.986546	0.959724	0.998313	-	0.949504	0.925119	0.97002	1	0.00971694	0.432175	0.320685	0.999882
LPC(18:3) (a) [sn1] [104_sn1]	-	0.563565	0.360613	0.22875	0.560242	0.0078691	0.127442	0.241058	0.0323149	0.563565	-	0.999996	0.999597	1	0.579476	0.993236	0.99972	0.873295	0.360613	0.999996	-	0.999999	0.999996	0.781494	0.999745	1	0.967588	0.22875	0.999597	0.999999	-	0.999622	0.902793	0.999998	1	0.993994	0.560242	1	0.999996	0.999622	-	0.5828	0.993491	0.999738	0.875404	0.0078691	0.579476	0.781494	0.902793
LPC(18:3) [sn1] (a)/LPC(18:3) [sn2] (b)	-	0.108114	0.20827	0.00981306	0.0716522	0.00537493	0.568788	0.632579	0.0378789	0.108114	-	0.999997	0.989875	1	0.964983	0.987801	0.977671	0.999957	0.20827	0.999997	-	0.941543	0.999891	0.871097	0.999206	0.997839	0.997658	0.00981306	0.989875	0.941543	-	0.997587	1	0.624646	0.560779	0.999886	0.0716522	1	0.999891	0.997587	-	0.987693	0.965221	0.944531	0.999999	0.00537493	0.964983	0.871097	1
LPC(18:3) [sn1] (b)	-	0.693657	0.997401	0.909363	0.990996	0.390022	0.936692	1	0.999803	0.693657	-	0.981798	0.999962	0.993644	0.999919	0.0835465	0.570574	0.940599	0.997401	0.981798	-	0.999572	1	0.852324	0.535672	0.988421	1	0.909363	0.999962	0.999572	-	0.999955	0.991705	0.209084	0.829717	0.995663	0.990996	0.993644	1	0.999955	-	0.913214	0.43711	0.970683	0.999985	0.390022	0.999919	0.852324	0.991705
LPC(19:0) [sn2] (a)	-	0.995685	1	0.835377	0.611009	0.999659	0.982016	0.672401	1	0.995685	-	0.985098	0.998376	0.972682	0.894899	1	0.984367	0.999595	1	0.985098	-	0.743324	0.49947	0.999976	0.954893	0.561457	0.999977	0.835377	0.998376	0.743324	-	0.999985	0.483794	0.999855	0.999998	0.92663	0.611009	0.972682	0.49947	0.999985	-	0.267373	0.9924	1	0.756312	0.999659	0.894899	0.999976	0.483794
LPC(19:0) (a) [sn1] [104_sn1]	-	1	0.999356	0.89379	0.955678	0.811367	0.997196	1	0.990351	1	-	0.998981	0.877594	0.946345	0.832035	0.995993	0.999999	0.992837	0.999356	0.998981	-	0.997179	0.999717	0.421012	1	0.999975	0.825914	0.89379	0.877594	0.997179	-	1	0.0984635	0.99935	0.957658	0.352898	0.955678	0.946345	0.999717	1	-	0.155602	0.99997	0.987216	0.480547	0.811367	0.832035	0.421012	0.0984635
LPC(19:0) [sn1] (a) / LPC(19:0) [sn2] (b)	-	0.999985	0.568894	0.999998	0.999997	0.0225308	0.998888	0.444926	0.838977	0.999985	-	0.802824	0.998902	0.998744	0.0598268	0.977832	0.690951	0.963891	0.568894	0.802824	-	0.382531	0.375065	0.8049	0.196212	1	0.999944	0.999998	0.998902	0.382531	-	1	0.00993995	0.999985	0.279032	0.671202	0.999997	0.998744	0.375065	1	-	0.00958273	0.999988	0.272804	0.663019	0.0225308	0.0598268	0.8049	0.00993995
LPC(19:0) [sn1] (b)	-	1	0.979771	0.999959	0.989833	0.948372	0.614114	0.834166	0.999406	1	-	0.979692	0.99996	0.98988	0.948218	0.614542	0.833848	0.999402	0.979771	0.979692	-	0.862723	0.571492	1	0.105392	0.999888	0.999968	0.999959	0.99996	0.862723	-	0.99988	0.772155	0.862321	0.574161	0.978143	0.989833	0.98988	0.571492	0.99988	-	0.455108	0.986486	0.276588	0.825678	0.948372	0.948218	1	0.772155
LPC(19:1) (a)	-	0.787511	0.99997	0.999255	0.90639	0.553979	0.980616	0.999885	1	0.787511	-	0.950657	0.985489	0.999999	0.999987	0.194046	0.966832	0.729311	0.99997	0.950657	-	1	0.988781	0.809765	0.873444	1	0.999845	0.999255	0.985489	1	-	0.998188	0.907344	0.761303	1	0.997877	0.90639	0.999999	0.988781	0.998188	-	0.999278	0.313261	0.993749	0.866902	0.553979	0.999987	0.809765	0.907344
LPC(19:1) (b)	-	1	1	1	0.996752	0.350652	0.984714	0.997219	0.983126	1	-	1	1	0.997772	0.327777	0.988354	0.996005	0.978339	1	1	-	0.999999	0.999157	0.278796	0.994163	0.9916	0.963655	1	1	0.999999	-	0.99131	0.423496	0.968653	0.9992	0.992741	0.996752	0.997772	0.999157	0.99131	-	0.0718494	1	0.823779	0.685753	0.350652	0.327777	0.278796	0.423496
LPC(19:1) (c)	-	0.954007	1	0.998859	0.999999	0.999992	0.999974	0.999999	0.959688	0.954007	-	0.950653	0.999846	0.862983	0.994699	0.996805	0.868625	1	1	0.950653	-	0.998666	0.999999	0.999989	0.999965	0.999999	0.956627	0.998859	0.999846	0.998666	-	0.988054	0.999995	0.999999	0.989062	0.999898	0.999999	0.862983	0.999999	0.988054	-	0.999349	0.998735	1	0.874646	0.999992	0.994699	0.999989	0.999995
LPC(20:0) [sn2]	-	0.980194	0.999926	0.0509421	7.24087e-13	1	2.46645e-05	0.215474	0.999947	0.980194	-	0.848671	0.413923	7.24087e-13	0.952101	0.000739434	0.818007	0.999595	0.999926	0.848671	-	0.0147886	7.24087e-13	0.999998	5.08216e-06	0.0792442	0.990941	0.0509421	0.413923	0.0147886	-	7.24087e-13	0.0333224	0.260185	0.999148	0.143251	7.24087e-13	7.24087e-13	7.24087e-13	7.24087e-13	-	7.24087e-13	8.2101e-13	7.24087e-13	7.24087e-13	1	0.952101	0.999998	0.0333224
LPC(20:0) [sn1]	-	0.96411	1	0.798354	7.24087e-13	0.185407	0.274781	0.991039	0.99166	0.96411	-	0.984304	0.16148	7.24087e-13	0.833298	0.0198792	0.514867	1	1	0.984304	-	0.714288	7.24087e-13	0.245024	0.209985	0.977165	0.997463	0.798354	0.16148	0.714288	-	7.24087e-13	0.00285958	0.993748	0.998704	0.256503	7.24087e-13	7.24087e-13	7.24087e-13	7.24087e-13	-	7.24087e-13	7.24198e-13	7.24087e-13	7.24087e-13	0.185407	0.833298	0.245024	0.00285958
LPC(20:1) [sn2]	-	0.936226	0.999999	1	0.987562	0.958853	0.525999	0.999495	0.524495	0.936226	-	0.982384	0.9735	0.407365	1	0.0444955	0.636913	0.0442376	0.999999	0.982384	-	1	0.949959	0.990619	0.370435	0.994235	0.369108	1	0.9735	1	-	0.964408	0.984981	0.411909	0.996776	0.410515	0.987562	0.407365	0.949959	0.964408	-	0.466646	0.974585	0.999991	0.974256	0.958853	1	0.990619	0.984981
LPC(20:1) [sn1]	-	0.999982	0.999999	0.709336	0.346363	0.703427	0.00535042	0.999315	0.972465	0.999982	-	0.999182	0.457005	0.169826	0.900872	0.00163946	0.981835	0.857975	0.999999	0.999182	-	0.850011	0.50306	0.536575	0.0112719	0.999987	0.995057	0.709336	0.457005	0.850011	-	0.999654	0.0252202	0.355478	0.967115	0.999008	0.346363	0.169826	0.50306	0.999654	-	0.00495692	0.719303	0.743353	0.94319	0.703427	0.900872	0.536575	0.0252202
LPC(20:2) [sn2]	-	0.748567	0.999923	0.956467	0.809074	0.411589	0.918995	0.997602	1	0.748567	-	0.947637	0.999858	1	0.999816	0.0896462	0.989263	0.729273	0.999923	0.947637	-	0.998391	0.969403	0.714185	0.685841	0.999999	0.999872	0.956467	0.999858	0.998391	-	0.999977	0.979822	0.257395	0.999962	0.949276	0.809074	1	0.969403	0.999977	-	0.999268	0.114596	0.99525	0.791814	0.411589	0.999816	0.714185	0.979822
LPC(20:2) [sn1]	-	0.964656	0.993382	1	1	0.141386	0.449947	0.99582	0.999167	0.964656	-	0.999999	0.956014	0.985207	0.761322	0.0453504	0.999996	0.999893	0.993382	0.999999	-	0.990843	0.99822	0.59362	0.0865627	1	1	1	0.956014	0.990843	-	1	0.128668	0.477893	0.994036	0.998665	1	0.985207	0.99822	1	-	0.192918	0.358791	0.999016	0.999884	0.141386	0.761322	0.59362	0.128668
LPC(20:3) [sn2]	-	0.849209	0.997377	0.905477	0.855771	0.628074	0.800788	0.999924	1	0.849209	-	0.99787	1	1	0.999984	0.0735021	0.980547	0.843659	0.997377	0.99787	-	0.999515	0.998144	0.967717	0.330388	0.999998	0.997079	0.905477	1	0.999515	-	1	0.999835	0.101137	0.992224	0.901233	0.855771	1	0.998144	1	-	0.999979	0.076041	0.982166	0.850351	0.628074	0.999984	0.967717	0.999835
LPC(20:3) [sn1]	-	0.950203	0.99823	0.998321	0.997869	0.717928	0.423864	1	0.999972	0.950203	-	0.999896	0.999887	0.999923	0.999803	0.0340173	0.95126	0.787753	0.99823	0.999896	-	1	1	0.981646	0.111215	0.998308	0.965817	0.998321	0.999887	1	-	1	0.981039	0.112549	0.998396	0.966758	0.997869	0.999923	1	1	-	0.983697	0.10655	0.997961	0.962295	0.717928	0.999803	0.981646	0.981039
LPC(20:4) [sn2]	-	0.927401	0.997528	0.884713	0.87256	0.732029	0.616014	0.999999	1	0.927401	-	0.99978	1	1	0.999966	0.0579184	0.980728	0.928581	0.997528	0.99978	-	0.999014	0.998651	0.987328	0.192738	0.999896	0.997618	0.884713	1	0.999014	-	1	0.999998	0.0426361	0.962138	0.88629	0.87256	1	0.998651	1	-	0.999999	0.0395306	0.956186	0.874233	0.732029	0.999966	0.987328	0.999998
LPC(20:4) [sn1]	-	0.996829	0.999979	0.999273	0.999447	0.986883	0.0790578	0.999081	0.998017	0.996829	-	0.999983	1	1	1	0.0101372	0.876099	0.84283	0.999979	0.999983	-	1	1	0.99967	0.0292366	0.977687	0.966349	0.999273	1	1	-	1	0.999995	0.0153373	0.928283	0.903896	0.999447	1	1	1	-	0.999991	0.0163666	0.934988	0.912019	0.986883	1	0.99967	0.999995
LPC(20:5) [sn2]	-	0.837919	0.9529	0.447483	0.413878	0.0719702	0.998353	0.76194	0.616324	0.837919	-	0.999995	0.999274	0.998689	0.80873	0.400264	1	0.999986	0.9529	0.999995	-	0.987374	0.982143	0.610524	0.610435	0.999923	0.998495	0.447483	0.999274	0.987374	-	1	0.988666	0.122895	0.99989	0.999999	0.413878	0.998689	0.982143	1	-	0.992292	0.109007	0.99976	0.999997	0.0719702	0.80873	0.610524	0.988666
LPC(20:5) [sn1]	-	0.939754	0.999268	0.95369	0.934569	0.471895	0.246133	0.998347	0.988637	0.939754	-	0.999429	1	1	0.993486	0.0123812	0.999786	0.999997	0.999268	0.999429	-	0.999724	0.999286	0.85624	0.0626837	1	0.999997	0.95369	1	0.999724	-	1	0.990054	0.0145605	0.999909	0.999999	0.934569	1	0.999286	1	-	0.994387	0.0117287	0.999723	0.999996	0.471895	0.993486	0.85624	0.990054
LPC(22:0) [sn2]	-	1	1	0.618766	1.86741e-08	0.581545	0.997396	1	0.99956	1	-	1	0.571218	1.46627e-08	0.629008	0.995145	0.999999	0.999832	1	1	-	0.718896	3.16452e-08	0.478796	0.999503	1	0.997624	0.618766	0.571218	0.718896	-	1.15532e-05	0.0101081	0.965094	0.746391	0.263346	1.86741e-08	1.46627e-08	3.16452e-08	1.15532e-05	-	3.2699e-11	2.43371e-07	3.69122e-08	2.59069e-09	0.581545	0.629008	0.478796	0.0101081
LPC(22:0) [sn1]	-	0.991414	0.99806	0.0124391	1.7788e-12	0.980428	0.00554814	0.999983	0.563073	0.991414	-	1	0.123477	1.81494e-11	0.590849	0.0649248	0.999833	0.975006	0.99806	1	-	0.0826137	1.07137e-11	0.705581	0.0417412	0.999993	0.939505	0.0124391	0.123477	0.0826137	-	2.14975e-07	0.000540179	0.999999	0.0354236	0.684016	1.7788e-12	1.81494e-11	1.07137e-11	2.14975e-07	-	7.70606e-13	5.55222e-07	4.17044e-12	5.40565e-10	0.980428	0.590849	0.705581	0.000540179
LPC(22:1) [sn2]	-	0.999986	0.99989	0.999997	0.99379	0.999995	0.719757	0.996066	0.897458	0.999986	-	0.993508	1	0.942484	1	0.475698	0.955672	0.705364	0.99989	0.993508	-	0.996445	0.999987	0.995645	0.941192	0.999997	0.992301	0.999997	1	0.996445	-	0.95932	1	0.523683	0.969546	0.750102	0.99379	0.942484	0.999987	0.95932	-	0.954307	0.993254	1	0.999833	0.999995	1	0.995645	1
LPC(22:1) [sn1]	-	0.999986	0.999993	0.602376	0.128507	0.9991	0.00118798	0.999998	0.932374	0.999986	-	0.998223	0.364292	0.0535836	0.999999	0.000357545	0.998975	0.769354	0.999993	0.998223	-	0.811076	0.255233	0.984065	0.00343171	1	0.989597	0.602376	0.364292	0.811076	-	0.989902	0.224684	0.199077	0.782325	0.999205	0.128507	0.0535836	0.255233	0.989902	-	0.0261635	0.7372	0.23125	0.81329	0.9991	0.999999	0.984065	0.224684
LPC(22:4) [sn2]	-	0.86315	0.999517	0.938823	0.842057	0.742183	0.816717	0.99955	0.999875	0.86315	-	0.993563	1	1	1	0.0849051	0.993273	0.570199	0.999517	0.993563	-	0.999109	0.990941	0.971166	0.442453	1	0.970852	0.938823	1	0.999109	-	0.999999	0.999948	0.137094	0.999051	0.708947	0.842057	1	0.990941	0.999999	-	1	0.0762029	0.990561	0.5398	0.742183	1	0.971166	0.999948
LPC(22:4) [sn1]	-	0.982936	0.999999	0.998253	0.995774	0.893074	0.351393	0.999534	0.998114	0.982936	-	0.997839	0.999998	1	0.999983	0.0414175	0.795151	0.721236	0.999999	0.997839	-	0.999945	0.99976	0.966695	0.219052	0.993616	0.984389	0.998253	0.999998	0.999945	-	1	0.998843	0.0843422	0.920863	0.873767	0.995774	1	0.99976	1	-	0.999626	0.0669637	0.886249	0.829149	0.893074	0.999983	0.966695	0.998843
LPC(22:5) [sn2] (n3)	-	0.946864	0.999694	0.969121	0.897487	0.695267	0.570927	0.999996	0.999999	0.946864	-	0.999067	1	1	0.999732	0.0584521	0.991444	0.852023	0.999694	0.999067	-	0.999757	0.995641	0.949302	0.242986	0.999999	0.995008	0.969121	1	0.999757	-	0.999999	0.998993	0.076203	0.996418	0.897753	0.897487	1	0.995641	0.999999	-	0.99998	0.0389675	0.975848	0.768537	0.695267	0.999732	0.949302	0.998993
LPC(22:5) (n3) [sn1] [104_sn1]	-	0.997921	1	0.99985	0.987872	0.886673	0.0472761	0.999911	0.999833	0.997921	-	0.999868	1	1	0.998861	0.00627863	0.948684	0.938152	1	0.999868	-	0.999999	0.998133	0.956274	0.0259446	0.998385	0.997585	0.99985	1	0.999999	-	0.999951	0.99188	0.011941	0.984669	0.980166	0.987872	1	0.998133	0.999951	-	0.999939	0.00325392	0.877492	0.859543	0.886673	0.998861	0.956274	0.99188
LPC(22:5) [sn1] (n3)/LPC(22:5) [sn2] (n6)	-	0.838003	0.98787	0.885369	0.828159	0.547958	0.869278	0.999999	1	0.838003	-	0.999685	1	1	0.999909	0.0967981	0.936533	0.717966	0.98787	0.999685	-	0.999935	0.999592	0.97856	0.302111	0.998605	0.957835	0.885369	1	0.999935	-	1	0.999589	0.123084	0.961513	0.781058	0.828159	1	0.999592	1	-	0.999934	0.0924425	0.93088	0.705553	0.547958	0.999909	0.97856	0.999589
LPC(22:5) [sn1] (n6)	-	0.999889	1	0.999752	0.998238	0.821385	0.35983	0.999999	0.99998	0.999889	-	0.999998	1	1	0.976359	0.143856	0.997142	0.992628	1	0.999998	-	0.999992	0.999832	0.906514	0.257067	0.999916	0.999573	0.999752	1	0.999992	-	1	0.983065	0.1276	0.995375	0.988994	0.998238	1	0.999832	1	-	0.99492	0.0871316	0.984244	0.969189	0.821385	0.976359	0.906514	0.983065
LPC(22:6) [sn2]	-	0.670875	0.947912	0.546038	0.617949	0.219025	0.993309	0.966609	0.998964	0.670875	-	0.999536	1	1	0.997072	0.180097	0.998706	0.962797	0.947912	0.999536	-	0.996656	0.998826	0.902418	0.490533	1	0.999746	0.546038	1	0.996656	-	1	0.999615	0.12064	0.992998	0.913403	0.617949	1	0.998826	1	-	0.998663	0.152372	0.997153	0.945071	0.219025	0.997072	0.902418	0.999615
LPC(22:6) [sn1]	-	0.990055	0.999527	0.994906	0.996085	0.828352	0.168007	0.999997	0.999972	0.990055	-	0.999995	1	1	0.999422	0.0176326	0.942485	0.913214	0.999527	0.999995	-	1	1	0.988839	0.042132	0.991084	0.982717	0.994906	1	1	-	1	0.99847	0.0224801	0.962256	0.939803	0.996085	1	1	1	-	0.99791	0.0244928	0.967972	0.947797	0.828352	0.999422	0.988839	0.99847
LPC(24:0) [sn2]	-	0.937029	0.382828	0.999999	7.50318e-07	0.162917	0.999872	0.999883	0.979874	0.937029	-	0.983469	0.837068	1.05866e-08	0.859411	0.997443	0.997297	1	0.382828	0.983469	-	0.244803	3.87826e-10	0.999919	0.704514	0.700741	0.945386	0.999999	0.837068	0.244803	-	1.84519e-06	0.0915196	0.997227	0.997376	0.925566	7.50318e-07	1.05866e-08	3.87826e-10	1.84519e-06	-	8.51582e-11	1.35988e-07	1.38811e-07	2.24534e-08	0.162917	0.859411	0.999919	0.0915196
LPC(24:0) [sn1]	-	1	0.969829	0.722953	0.00277977	0.505567	0.999916	0.999576	0.986287	1	-	0.978146	0.687168	0.00233006	0.543334	0.999801	0.999802	0.990743	0.969829	0.978146	-	0.131323	7.95374e-05	0.987562	0.807822	0.999839	1	0.722953	0.687168	0.131323	-	0.234602	0.0115911	0.938052	0.349787	0.17353	0.00277977	0.00233006	7.95374e-05	0.234602	-	3.12634e-06	0.0112987	0.000434539	0.000123671	0.505567	0.543334	0.987562	0.0115911
LPC(26:0) [sn2]	-	0.920105	0.879434	0.99999	0.999999	0.577041	0.755293	0.973818	0.775528	0.920105	-	1	0.987526	0.812017	0.999226	0.99999	1	0.999996	0.879434	1	-	0.975197	0.749933	0.999812	0.999999	0.999992	1	0.99999	0.987526	0.975197	-	0.999428	0.798215	0.919546	0.998146	0.930314	0.999999	0.812017	0.749933	0.999428	-	0.412012	0.593146	0.913401	0.616414	0.577041	0.999226	0.999812	0.798215
LPC(26:0) [sn1]	-	0.999933	1	0.794479	0.0278719	0.916725	0.999989	0.855482	0.996592	0.999933	-	0.999968	0.96308	0.0879954	0.686865	1	0.98128	0.939438	1	0.999968	-	0.817031	0.031206	0.902015	0.999996	0.874161	0.995115	0.794479	0.96308	0.817031	-	0.633996	0.106126	0.941328	1	0.308481	0.0278719	0.0879954	0.031206	0.633996	-	0.000535441	0.0698863	0.553413	0.00289489	0.916725	0.686865	0.902015	0.106126
LPC(O-16:0)	-	0.79809	0.999918	0.751836	0.865737	0.0658711	0.641765	1	0.442696	0.79809	-	0.966491	0.0462147	0.0792285	0.829702	0.0292808	0.897523	0.999694	0.999918	0.966491	-	0.448171	0.592067	0.187629	0.343071	0.999999	0.746704	0.751836	0.0462147	0.448171	-	1	0.000508582	1	0.615056	0.0100521	0.865737	0.0792285	0.592067	1	-	0.00102887	0.999978	0.753883	0.018685	0.0658711	0.829702	0.187629	0.000508582
LPC(O-18:0)	-	0.998971	0.999591	0.133834	8.76554e-08	0.447208	0.127916	0.995297	0.870492	0.998971	-	0.938874	0.0266214	9.31729e-09	0.852481	0.0251721	0.851238	0.996745	0.999591	0.938874	-	0.395077	6.43531e-07	0.1601	0.382662	1	0.524534	0.133834	0.0266214	0.395077	-	0.0011375	0.000298409	1	0.548155	0.00279089	8.76554e-08	9.31729e-09	6.43531e-07	0.0011375	-	7.18967e-11	0.00121498	1.46252e-06	6.97991e-10	0.447208	0.852481	0.1601	0.000298409
LPC(O-18:1)	-	0.997258	0.999724	0.804283	0.841514	0.428582	0.46993	1	0.889893	0.997258	-	0.918668	0.331318	0.37299	0.882302	0.118075	0.988881	0.999249	0.999724	0.918668	-	0.980281	0.987652	0.16021	0.816619	0.999985	0.575848	0.804283	0.331318	0.980281	-	1	0.0123097	0.9998	0.886633	0.0932852	0.841514	0.37299	0.987652	1	-	0.0151507	0.999477	0.913586	0.110275	0.428582	0.882302	0.16021	0.0123097
LPC(O-20:0)	-	1	0.999999	0.0851359	0.565285	0.368026	0.0741459	1	0.999995	1	-	1	0.114858	0.65189	0.296219	0.100694	1	0.999936	0.999999	1	-	0.148174	0.726136	0.239841	0.130727	1	0.999643	0.0851359	0.114858	0.148174	-	0.977346	9.98647e-05	1	0.127966	0.0382177	0.565285	0.65189	0.726136	0.977346	-	0.00292852	0.968623	0.683505	0.360439	0.368026	0.296219	0.239841	9.98647e-05
LPC(O-20:1)	-	0.99637	1	0.977028	0.999989	0.113196	0.208949	0.965502	0.305786	0.99637	-	0.998693	0.644486	0.99996	0.478009	0.0335174	0.999994	0.79562	1	0.998693	-	0.959105	0.999999	0.14313	0.168521	0.981174	0.365056	0.977028	0.644486	0.959105	-	0.88141	0.00717059	0.822721	0.42651	0.0292496	0.999989	0.99996	0.999999	0.88141	-	0.239241	0.0963818	0.997229	0.525671	0.113196	0.478009	0.14313	0.00717059
LPC(O-22:0)	-	1	0.832273	0.968756	0.998592	0.270133	0.00598484	0.999689	0.996461	1	-	0.858573	0.95841	0.99923	0.29797	0.00507042	0.999857	0.994375	0.832273	0.858573	-	0.194633	0.994896	0.989146	4.49137e-05	0.986782	0.345702	0.968756	0.95841	0.194633	-	0.673731	0.0208212	0.111686	0.753872	0.999996	0.998592	0.99923	0.994896	0.673731	-	0.694426	0.000701477	1	0.853066	0.270133	0.29797	0.989146	0.0208212
LPC(O-22:1)	-	0.999971	0.998642	0.94782	0.639034	0.982603	0.924564	0.996265	0.999969	0.999971	-	0.999999	0.996138	0.870712	0.881188	0.992381	0.94875	0.995192	0.998642	0.999999	-	0.999821	0.958151	0.739189	0.999453	0.851811	0.969433	0.94782	0.996138	0.999821	-	0.999177	0.403111	1	0.537373	0.779277	0.639034	0.870712	0.958151	0.999177	-	0.121198	0.999709	0.188505	0.372653	0.982603	0.881188	0.739189	0.403111
LPC(O-24:0)	-	0.986847	0.998227	0.790431	0.998272	0.55301	0.452674	0.999678	0.995598	0.986847	-	0.749418	0.999168	0.999999	0.0998662	0.956034	0.831314	1	0.998227	0.749418	-	0.342556	0.876851	0.932805	0.1231	1	0.82983	0.790431	0.999168	0.342556	-	0.991893	0.0196144	0.999796	0.431524	0.996439	0.998272	0.999999	0.876851	0.991893	-	0.171574	0.878124	0.930077	1	0.55301	0.0998662	0.932805	0.0196144
LPC(O-24:1)	-	1	0.726344	0.0466052	1	0.904992	1	1	0.997211	1	-	0.80091	0.0643102	1	0.851902	1	1	0.991934	0.726344	0.80091	-	0.82211	0.838052	0.0745682	0.750443	0.712937	0.260876	0.0466052	0.0643102	0.82211	-	0.0766054	0.000904158	0.0515638	0.0440931	0.00562463	1	1	0.838052	0.0766054	-	0.816314	1	1	0.986604	0.904992	0.851902	0.0745682	0.000904158
LPC(O-24:2)	-	0.261605	0.623735	0.999999	0.0669567	0.131075	0.171966	0.207789	0.148513	0.261605	-	0.999494	0.153962	0.999214	0.999992	1	1	0.999998	0.623735	0.999494	-	0.446217	0.940772	0.988146	0.995495	0.99808	0.992163	0.999999	0.153962	0.446217	-	0.033805	0.070502	0.0954582	0.118226	0.0810064	0.0669567	0.999214	0.940772	0.033805	-	0.999998	0.999965	0.999837	0.999992	0.131075	0.999992	0.988146	0.070502
LPC(P-16:0)	-	0.999843	0.904443	0.99625	0.999924	0.824235	0.967603	0.996767	0.999995	0.999843	-	0.994467	0.999998	0.9853	0.980038	0.778308	0.925638	1	0.904443	0.994467	-	0.999699	0.658943	1	0.264694	0.453528	0.980432	0.99625	0.999998	0.999699	-	0.934328	0.997631	0.601099	0.806579	0.999925	0.999924	0.9853	0.658943	0.934328	-	0.536636	0.999122	0.999996	0.996213	0.824235	0.980038	1	0.997631
LPC(P-17:0) (a)	-	0.85643	0.974993	0.957341	0.97737	0.98147	0.999999	0.91536	0.96664	0.85643	-	0.999973	0.999997	0.999963	0.25527	0.709447	1	0.999991	0.974993	0.999973	-	1	1	0.487127	0.911566	0.999999	1	0.957341	0.999997	1	-	1	0.42281	0.87278	1	1	0.97737	0.999963	1	1	-	0.498444	0.917367	0.999999	1	0.98147	0.25527	0.487127	0.42281
LPC(P-17:0) (b)	-	0.854384	0.99842	0.0309717	1	0.999929	0.989819	0.997338	0.680866	0.854384	-	0.996878	0.581379	0.814621	0.981377	0.999721	0.998118	0.999997	0.99842	0.996878	-	0.164589	0.996605	1	1	1	0.972353	0.0309717	0.581379	0.164589	-	0.0249252	0.0971731	0.253446	0.18383	0.776404	1	0.814621	0.996605	0.0249252	-	0.999759	0.982583	0.994648	0.628034	0.999929	0.981377	1	0.0971731
LPC(P-18:0)	-	1	0.977285	0.978557	0.731008	0.634043	0.911447	0.999974	1	1	-	0.974162	0.975563	0.71722	0.64879	0.903548	0.999983	1	0.977285	0.974162	-	1	0.999022	0.107939	0.999998	0.864907	0.992635	0.978557	0.975563	1	-	0.998912	0.110352	0.999998	0.869191	0.993164	0.731008	0.71722	0.999022	0.998912	-	0.0207064	0.999987	0.467792	0.82599	0.634043	0.64879	0.107939	0.110352
LPC(P-18:1)	-	0.999903	0.988775	0.976467	0.924429	0.070819	1	0.993524	0.424412	0.999903	-	0.999934	0.999634	0.687742	0.203384	0.999128	0.999983	0.735624	0.988775	0.999934	-	1	0.392079	0.442359	0.969208	1	0.939647	0.976467	0.999634	1	-	0.324899	0.51827	0.94498	1	0.965643	0.924429	0.687742	0.392079	0.324899	-	0.00185469	0.964789	0.438383	0.0264718	0.070819	0.203384	0.442359	0.51827
LPC(P-20:0)	-	0.971909	0.997445	0.830032	0.999829	0.98771	0.986072	0.999995	0.999165	0.971909	-	0.999994	0.999949	0.999662	0.515337	1	0.997325	0.999947	0.997445	0.999994	-	0.996843	1	0.73264	1	0.999963	1	0.830032	0.999949	0.996843	-	0.982071	0.259264	0.999703	0.950321	0.992287	0.999829	0.999662	1	0.982071	-	0.857854	0.99994	1	1	0.98771	0.515337	0.73264	0.259264
PE(16:0_16:0)	-	0.999876	0.999045	7.24087e-13	0.999913	0.999898	0.423042	0.999378	0.999819	0.999876	-	1	7.24087e-13	0.986029	0.98503	0.743796	0.96743	0.980993	0.999045	1	-	7.24087e-13	0.964877	0.962901	0.830691	0.931185	0.955165	7.24087e-13	7.24087e-13	7.24087e-13	-	7.24087e-13	7.24087e-13	7.24087e-13	7.24087e-13	7.24087e-13	0.999913	0.986029	0.964877	7.24087e-13	-	1	0.185	1	1	0.999898	0.98503	0.962901	7.24087e-13
PE(16:0_16:1)	-	0.85115	7.31637e-13	8.82662e-07	0.859307	0.991175	0.999589	1	0.994276	0.85115	-	1.41531e-12	0.000136763	0.0979323	0.304708	0.991349	0.719034	0.335431	7.31637e-13	1.41531e-12	-	1.86951e-05	7.24087e-13	7.24532e-13	7.68718e-13	7.27418e-13	7.24532e-13	8.82662e-07	0.000136763	1.86951e-05	-	6.03067e-09	4.02684e-08	6.51175e-06	3.85706e-07	4.88905e-08	0.859307	0.0979323	7.24087e-13	6.03067e-09	-	0.999685	0.507519	0.944024	0.999359	0.991175	0.304708	7.24532e-13	4.02684e-08
PE(16:0_18:1)	-	1	0.992869	0.0999711	0.919581	0.999715	4.73081e-10	0.82411	0.999618	1	-	0.996676	0.0804782	0.946027	0.999112	3.48798e-10	0.773884	0.998864	0.992869	0.996676	-	0.0102019	0.999954	0.875156	2.87835e-11	0.290801	0.86547	0.0999711	0.0804782	0.0102019	-	0.0027873	0.305412	9.93397e-06	0.886736	0.317351	0.919581	0.946027	0.999954	0.0027873	-	0.629727	7.82796e-12	0.122723	0.614844	0.999715	0.999112	0.875156	0.305412
PE(16:0_18:2)	-	1	0.99689	0.361297	0.222052	0.4078	1	0.979412	0.572781	1	-	0.998748	0.309427	0.264475	0.466687	1	0.98872	0.635046	0.99689	0.998748	-	0.0760148	0.679774	0.874093	0.999447	0.999999	0.955221	0.361297	0.309427	0.0760148	-	0.000422255	0.00132105	0.272574	0.0400091	0.00292517	0.222052	0.264475	0.679774	0.000422255	-	0.99999	0.300655	0.829217	0.999422	0.4078	0.466687	0.874093	0.00132105
PE(16:1_18:2)	-	0.975851	0.989287	0.873757	0.778257	0.0653717	0.996023	0.906735	0.192581	0.975851	-	1	0.999986	0.17409	0.00345685	0.631814	0.294295	0.0144212	0.989287	1	-	0.999865	0.224461	0.00509874	0.714385	0.364552	0.0206247	0.873757	0.999986	0.999865	-	0.0760386	0.00108078	0.390281	0.142398	0.00486188	0.778257	0.17409	0.224461	0.0760386	-	0.845621	0.995256	0.999999	0.98207	0.0653717	0.00345685	0.00509874	0.00108078
PE(16:0_18:3) (a)	-	0.99682	3.49182e-05	0.999998	0.106865	0.139656	0.71083	0.999917	0.161525	0.99682	-	0.000460473	0.973663	0.0146766	0.0205721	0.242502	0.938038	0.0248152	3.49182e-05	0.000460473	-	1.26788e-05	1.76355e-09	2.64112e-09	9.16556e-08	7.03422e-06	3.32273e-09	0.999998	0.973663	1.26788e-05	-	0.200966	0.253229	0.870678	1	0.286592	0.106865	0.0146766	1.76355e-09	0.200966	-	1	0.956045	0.277717	1	0.139656	0.0205721	2.64112e-09	0.253229
PE(16:0_18:3) (b)	-	0.999976	0.566001	0.998713	0.217939	0.642426	1	0.997926	0.488287	0.999976	-	0.318189	0.999998	0.429802	0.868876	0.999998	0.999995	0.747974	0.566001	0.318189	-	0.18924	0.00115743	0.0104811	0.493953	0.171887	0.00528897	0.998713	0.999998	0.18924	-	0.61384	0.958165	0.999637	1	0.888818	0.217939	0.429802	0.00115743	0.61384	-	0.998008	0.267059	0.645138	0.999883	0.642426	0.868876	0.0104811	0.958165
PE(15-MHDA_18:1)	-	0.997308	0.795274	0.968522	0.982966	0.99956	0.999084	0.999995	0.999986	0.997308	-	0.994708	0.629344	1	1	0.88367	0.971673	0.999983	0.795274	0.994708	-	0.168065	0.999534	0.982452	0.384029	0.590159	0.944993	0.968522	0.629344	0.168065	-	0.468916	0.736954	0.999935	0.996791	0.852391	0.982966	1	0.999534	0.468916	-	0.99997	0.762837	0.912544	0.999299	0.99956	1	0.982452	0.736954
PE(17:0_18:1)	-	0.999662	0.994452	0.999871	0.999514	0.715344	0.999997	1	0.938891	0.999662	-	0.999999	0.974741	1	0.95806	0.993119	0.999141	0.998795	0.994452	0.999999	-	0.908881	0.999999	0.99207	0.961827	0.990092	0.999975	0.999871	0.974741	0.908881	-	0.970385	0.392846	1	0.999964	0.707661	0.999514	1	0.999999	0.970385	-	0.963696	0.991474	0.998826	0.999118	0.715344	0.95806	0.99207	0.392846
PE(15-MHDA_18:2)	-	0.988879	0.667684	0.995766	0.394122	0.769491	1	0.999415	0.747231	0.988879	-	0.993099	0.70644	0.925059	0.998389	0.975848	0.999995	0.997665	0.667684	0.993099	-	0.199797	0.999964	1	0.58655	0.951223	1	0.995766	0.70644	0.199797	-	0.0797534	0.272981	0.998664	0.8786	0.254769	0.394122	0.925059	0.999964	0.0797534	-	0.999564	0.32356	0.783031	0.999734	0.769491	0.998389	1	0.272981
PE(17:0_18:2)	-	0.99893	0.987693	1	0.309658	0.388351	0.998996	0.999938	0.843367	0.99893	-	0.999998	0.998273	0.72679	0.8068	0.914788	0.966706	0.994765	0.987693	0.999998	-	0.983378	0.876306	0.926652	0.786569	0.885728	0.999736	1	0.998273	0.983378	-	0.285846	0.361275	0.999407	0.999973	0.820539	0.309658	0.72679	0.876306	0.285846	-	1	0.0799132	0.127878	0.992717	0.388351	0.8068	0.926652	0.361275
PE(36:0)	-	1	1	0.999282	7.24087e-13	1	1	0.869343	1	1	-	1	0.999901	7.24087e-13	0.999998	1	0.924031	0.999998	1	1	-	0.999255	7.24087e-13	1	1	0.867943	1	0.999282	0.999901	0.999255	-	7.24087e-13	0.997015	0.999454	0.995607	0.996776	7.24087e-13	7.24087e-13	7.24087e-13	7.24087e-13	-	7.24087e-13	7.24087e-13	7.24087e-13	7.24087e-13	1	0.999998	1	0.997015
PE(18:0_18:1)	-	0.999971	0.968938	0.999999	0.00102481	0.998247	0.9403	1.82893e-11	1	0.999971	-	0.998531	0.999045	0.000272422	0.999997	0.764933	5.57532e-12	0.99938	0.968938	0.998531	-	0.90598	2.66621e-05	0.99998	0.327928	1.29008e-12	0.918844	0.999999	0.999045	0.90598	-	0.00221396	0.987097	0.983737	3.90222e-11	1	0.00102481	0.000272422	2.66621e-05	0.00221396	-	9.97319e-05	0.0384921	7.76325e-05	0.00196763	0.998247	0.999997	0.99998	0.987097
PE(18:1_18:1)	-	0.999989	0.999461	1	0.998848	9.84132e-11	5.7956e-10	6.07614e-12	7.24198e-13	0.999989	-	0.999999	0.999994	0.999996	3.15989e-11	1.79666e-10	2.47491e-12	7.24087e-13	0.999461	0.999999	-	0.999593	1	1.49005e-11	8.17116e-11	1.5461e-12	7.24087e-13	1	0.999994	0.999593	-	0.9991	9.15241e-11	5.37999e-10	5.70954e-12	7.24198e-13	0.998848	0.999996	1	0.9991	-	1.22043e-11	6.60469e-11	1.39355e-12	7.24087e-13	9.84132e-11	3.15989e-11	1.49005e-11	9.15241e-11
PE(18:0_18:2)	-	0.999987	0.936517	0.99997	0.963129	0.963998	0.745314	0.141204	0.999996	0.999987	-	0.992291	0.996734	0.997003	0.997126	0.507019	0.060466	0.998673	0.936517	0.992291	-	0.755671	1	1	0.101319	0.0053137	0.808083	0.99997	0.996734	0.755671	-	0.819259	0.821638	0.931575	0.312061	1	0.963129	0.997003	1	0.819259	-	1	0.130986	0.00747653	0.864113	0.963998	0.997126	1	0.821638
PE(18:1_18:2)	-	1	0.79753	0.941422	0.288029	0.353089	0.99966	0.617319	0.363138	1	-	0.885986	0.878394	0.391699	0.46697	0.999983	0.736685	0.478274	0.79753	0.885986	-	0.129467	0.995003	0.998324	0.980657	0.999998	0.998597	0.941422	0.878394	0.129467	-	0.0161172	0.0225071	0.66987	0.065792	0.0236061	0.288029	0.391699	0.995003	0.0161172	-	1	0.638576	0.999779	1	0.353089	0.46697	0.998324	0.0225071
PE(16:0_20:3)	-	0.999999	0.999983	0.000770569	0.0504175	0.104773	1	0.999962	0.367944	0.999999	-	1	0.000332234	0.0943454	0.182835	0.999898	1	0.531233	0.999983	1	-	0.00022181	0.124454	0.23247	0.999449	1	0.612957	0.000770569	0.000332234	0.00022181	-	1.41171e-08	3.9716e-08	0.00156964	0.000192984	3.61764e-07	0.0504175	0.0943454	0.124454	1.41171e-08	-	0.999997	0.0281813	0.136414	0.987536	0.104773	0.182835	0.23247	3.9716e-08
PE(16:0_20:4)	-	1	0.999884	1.74155e-07	0.201857	0.100387	1	0.927499	0.265343	1	-	0.999925	1.91312e-07	0.191171	0.0942541	1	0.918936	0.252386	0.999884	0.999925	-	9.39952e-07	0.0682799	0.0296356	0.999983	0.686977	0.0961306	1.74155e-07	1.91312e-07	9.39952e-07	-	3.10258e-11	1.14448e-11	2.54244e-07	2.27399e-09	4.88427e-11	0.201857	0.191171	0.0682799	3.10258e-11	-	0.999995	0.161405	0.914135	1	0.100387	0.0942541	0.0296356	1.14448e-11
PE(16:1_20:4)	-	0.996833	1.17213e-08	0.0730074	0.222826	0.0230224	0.9882	0.481441	0.0349965	0.996833	-	1.63436e-07	0.352814	0.0380771	0.00238702	0.721854	0.118563	0.00386031	1.17213e-08	1.63436e-07	-	0.000396088	3.65252e-12	8.75744e-13	5.06659e-10	1.34893e-11	9.68448e-13	0.0730074	0.352814	0.000396088	-	3.05796e-05	1.13104e-06	0.00560443	0.000148297	1.93791e-06	0.222826	0.0380771	3.65252e-12	3.05796e-05	-	0.986468	0.783986	0.999917	0.995807	0.0230224	0.00238702	8.75744e-13	1.13104e-06
PE(16:0_20:5)	-	0.970135	4.98146e-05	0.000125591	0.263185	0.222161	0.999961	0.804134	0.0961439	0.970135	-	0.00179464	0.00419356	0.0204777	0.0159144	0.831575	0.177325	0.00503976	4.98146e-05	0.00179464	-	0.999999	1.09579e-08	8.06854e-09	1.17103e-05	2.27288e-07	2.14435e-09	0.000125591	0.00419356	0.999999	-	2.78526e-08	2.04682e-08	2.99248e-05	5.85311e-07	5.38751e-09	0.263185	0.0204777	1.09579e-08	2.78526e-08	-	1	0.511354	0.991864	0.999892	0.222161	0.0159144	8.06854e-09	2.04682e-08
PE(15-MHDA_20:4)	-	1	0.836487	0.320619	0.991132	0.750833	0.999995	0.996966	0.998786	1	-	0.91803	0.223857	0.998395	0.856304	1	0.999648	0.999908	0.836487	0.91803	-	0.00866355	0.999425	1	0.953046	0.997643	0.994661	0.320619	0.223857	0.00866355	-	0.0460715	0.00543867	0.173839	0.0641749	0.0804417	0.991132	0.998395	0.999425	0.0460715	-	0.997035	0.999624	1	1	0.750833	0.856304	1	0.00543867
PE(17:0_20:4)	-	1	0.978991	0.982534	0.178479	0.317631	1	1	0.640017	1	-	0.993188	0.956225	0.246763	0.413893	0.999989	1	0.745198	0.978991	0.993188	-	0.513019	0.771649	0.913844	0.942153	0.988161	0.995621	0.982534	0.956225	0.513019	-	0.0151046	0.0349979	0.995785	0.970483	0.121427	0.178479	0.246763	0.771649	0.0151046	-	0.999997	0.117604	0.21345	0.995246	0.317631	0.413893	0.913844	0.0349979
PE(18:0_20:3) (a)	-	0.999998	0.999487	0.551678	0.997255	0.903022	0.999998	0.752905	0.99726	0.999998	-	0.999996	0.370184	0.977567	0.974124	0.999576	0.569282	0.999914	0.999487	0.999996	-	0.212941	0.902021	0.997323	0.991397	0.369487	1	0.551678	0.370184	0.212941	-	0.944592	0.0375888	0.744442	0.999996	0.154555	0.997255	0.977567	0.902021	0.944592	-	0.462596	0.999929	0.990807	0.833932	0.903022	0.974124	0.997323	0.0375888
PE(18:0_20:3) (b)	-	0.999489	0.994694	0.967263	1	0.471034	1	0.978579	0.982291	0.999489	-	1	0.725067	0.999984	0.841399	0.998777	0.77007	0.999973	0.994694	1	-	0.572083	0.999382	0.932197	0.990492	0.62246	1	0.967263	0.725067	0.572083	-	0.911219	0.0511561	0.978712	1	0.460182	1	0.999984	0.999382	0.911219	-	0.616366	0.999998	0.934812	0.996504	0.471034	0.841399	0.932197	0.0511561
PE(18:0_20:4)	-	1	0.994594	0.974256	0.999929	0.407316	1	0.993886	0.93917	1	-	0.997819	0.955699	0.99999	0.472497	1	0.987063	0.962792	0.994594	0.997819	-	0.599816	0.999985	0.899654	0.994547	0.738167	0.999974	0.974256	0.955699	0.599816	-	0.827747	0.0442283	0.974413	1	0.344481	0.999929	0.99999	0.999985	0.827747	-	0.706732	0.999927	0.917477	0.996669	0.407316	0.472497	0.899654	0.0442283
PE(38:5) (a)	-	1	0.985246	0.770149	0.156135	0.478405	0.952346	0.999872	0.903215	1	-	0.974464	0.819473	0.128593	0.420919	0.969915	0.999555	0.86702	0.985246	0.974464	-	0.199019	0.698172	0.967173	0.431059	0.999904	0.999984	0.770149	0.819473	0.199019	-	0.00188646	0.012908	0.999941	0.449921	0.0877642	0.156135	0.128593	0.698172	0.00188646	-	0.999157	0.00737604	0.388184	0.895185	0.478405	0.420919	0.967173	0.012908
PE(38:5) (b)	-	0.999785	0.733968	0.0384356	0.0663942	0.0141471	0.99999	0.837437	0.0847277	0.999785	-	0.957419	0.00880218	0.214344	0.0584605	0.991775	0.985273	0.259623	0.733968	0.957419	-	0.000228915	0.881782	0.539943	0.500257	1	0.919061	0.0384356	0.00880218	0.000228915	-	1.91582e-06	2.56584e-07	0.0929107	0.000423874	2.71911e-06	0.0663942	0.214344	0.881782	1.91582e-06	-	0.999572	0.0264425	0.791299	1	0.0141471	0.0584605	0.539943	2.56584e-07
PE(16:0_22:6)	-	1	1	4.87053e-07	0.193218	0.155213	0.964673	0.929824	0.395066	1	-	1	6.32626e-07	0.165537	0.131902	0.976728	0.905011	0.350507	1	1	-	8.58516e-07	0.137191	0.108329	0.98658	0.869945	0.302107	4.87053e-07	6.32626e-07	8.58516e-07	-	7.4484e-11	5.30291e-11	2.31905e-05	6.36472e-09	2.75018e-10	0.193218	0.165537	0.137191	7.4484e-11	-	1	0.0118863	0.903727	0.999973	0.155213	0.131902	0.108329	5.30291e-11
PE(15-MHDA_22:6)	-	1	0.99721	0.97953	0.737848	0.913246	0.950856	0.999993	0.998767	1	-	0.999038	0.96312	0.79879	0.944508	0.971379	1	0.999644	0.99721	0.999038	-	0.676373	0.98915	0.999665	0.999955	0.999964	1	0.97953	0.96312	0.676373	-	0.159976	0.319019	0.394762	0.898389	0.728624	0.737848	0.79879	0.98915	0.159976	-	0.999988	0.999873	0.904334	0.981329	0.913246	0.944508	0.999665	0.319019
PE(17:0_22:6)	-	0.987817	0.965205	0.968265	0.349096	0.498293	0.999944	0.960899	0.885197	0.987817	-	1	0.501415	0.903787	0.96745	0.999864	1	0.999935	0.965205	1	-	0.390073	0.954653	0.988829	0.998753	1	0.999999	0.968265	0.501415	0.390073	-	0.0309583	0.0576378	0.815831	0.376544	0.242898	0.349096	0.903787	0.954653	0.0309583	-	1	0.633542	0.959446	0.991354	0.498293	0.96745	0.988829	0.0576378
PE(18:0_22:4)	-	0.999299	0.867673	0.943495	0.999993	0.122175	0.999998	0.706127	0.99553	0.999299	-	0.995388	0.636762	0.999998	0.396836	0.989606	0.311975	1	0.867673	0.995388	-	0.178014	0.968554	0.885504	0.706117	0.0547029	0.999268	0.943495	0.636762	0.178014	-	0.810216	0.00470984	0.989522	0.999826	0.511833	0.999993	0.999998	0.968554	0.810216	-	0.244024	0.9992	0.483464	0.99991	0.122175	0.396836	0.885504	0.00470984
PE(20:0_20:4)	-	0.988412	0.630267	0.998127	0.264137	0.0126675	0.342645	0.883642	0.167063	0.988412	-	0.989944	1	0.83082	0.137337	0.89686	0.999922	0.695778	0.630267	0.989944	-	0.961867	0.999465	0.62229	0.999938	0.999936	0.994522	0.998127	1	0.961867	-	0.704495	0.0831623	0.793566	0.998619	0.549825	0.264137	0.83082	0.999465	0.704495	-	0.93128	1	0.975868	1	0.0126675	0.137337	0.62229	0.0831623
PE(18:0_22:5) (n3)	-	0.997096	0.915916	0.981369	0.999999	0.41942	0.999999	0.999975	0.763724	0.997096	-	0.999716	0.683514	0.999888	0.878833	0.99983	0.956886	0.992331	0.915916	0.999716	-	0.331833	0.977815	0.99333	0.973961	0.719985	0.999995	0.981369	0.683514	0.331833	-	0.925211	0.0534257	0.933453	0.999408	0.180719	0.999999	0.999888	0.977815	0.925211	-	0.599258	1	0.998761	0.897118	0.41942	0.878833	0.99333	0.0534257
PE(18:0_22:5) (n6)	-	0.992365	0.877644	0.995495	1	0.572109	0.999986	0.753348	0.981692	0.992365	-	0.999768	0.734104	0.968225	0.974677	0.999845	0.226078	1	0.877644	0.999768	-	0.386982	0.764661	0.999804	0.976962	0.0700944	0.999971	0.995495	0.734104	0.386982	-	0.999544	0.146206	0.95247	0.994037	0.6527	1	0.968225	0.764661	0.999544	-	0.425643	0.999508	0.869427	0.94051	0.572109	0.974677	0.999804	0.146206
PE(18:0_22:6)	-	0.995996	0.970106	0.881966	0.999969	0.8602	1	0.815034	0.999699	0.995996	-	0.999998	0.401716	0.946044	0.998975	0.995876	0.319116	0.999999	0.970106	0.999998	-	0.244311	0.838083	0.999988	0.969537	0.184845	0.999771	0.881966	0.401716	0.244311	-	0.983137	0.115416	0.883382	1	0.558435	0.999969	0.946044	0.838083	0.983137	-	0.621227	0.999971	0.961977	0.985801	0.8602	0.998975	0.999988	0.115416
PE(18:1_22:6) (a)	-	1	0.808084	1	0.17906	0.99992	0.245578	1	0.506602	1	-	0.910247	0.999997	0.278836	0.998442	0.154991	1	0.361953	0.808084	0.910247	-	0.769831	0.969704	0.514176	0.004701	0.808682	0.0176847	1	0.999997	0.769831	-	0.155168	0.999977	0.278566	1	0.552499	0.17906	0.278836	0.969704	0.155168	-	0.0624949	0.000141218	0.179471	0.000632147	0.99992	0.998442	0.514176	0.999977
PE(18:1_22:6) (b)	-	0.999991	0.931499	1	0.00304589	0.969536	0.952908	1	0.982589	0.999991	-	0.99011	0.999921	0.00870567	0.997501	0.824569	0.999934	0.999061	0.931499	0.99011	-	0.892334	0.0976815	1	0.2691	0.896261	0.999999	1	0.999921	0.892334	-	0.00212878	0.945793	0.974207	1	0.966202	0.00304589	0.00870567	0.0976815	0.00212878	-	0.0654286	6.54904e-05	0.00219794	0.0515309	0.969536	0.997501	1	0.945793
PE(O-34:1)	-	0.000401304	2.49778e-05	0.854676	0.0499749	0.398778	0.774408	0.00901682	1.29126e-05	0.000401304	-	0.994856	2.78126e-06	0.774229	0.190219	0.0499353	0.98273	0.980026	2.49778e-05	0.994856	-	1.60114e-07	0.26559	0.0264432	0.00493306	0.648321	1	0.854676	2.78126e-06	1.60114e-07	-	0.000665272	0.0143012	0.067411	8.40836e-05	8.25457e-08	0.0499749	0.774229	0.26559	0.000665272	-	0.982173	0.793717	0.999286	0.183231	0.398778	0.190219	0.0264432	0.0143012
PE(O-16:0/18:2)	-	0.974089	0.773509	0.616836	0.983365	0.981091	0.698116	0.999994	0.618658	0.974089	-	0.999689	0.0965302	1	0.480898	0.998652	0.99779	0.99576	0.773509	0.999689	-	0.0234802	0.999224	0.186125	1	0.923189	0.999999	0.616836	0.0965302	0.0234802	-	0.114271	0.993318	0.0166338	0.399652	0.0117683	0.983365	1	0.999224	0.114271	-	0.529723	0.997218	0.998963	0.992345	0.981091	0.480898	0.186125	0.993318
PE(O-18:1/18:2)	-	0.999997	0.97128	0.870383	1	1	0.972633	1	0.947526	0.999997	-	0.996447	0.708524	1	0.999997	0.996709	0.999986	0.990821	0.97128	0.996447	-	0.235207	0.985078	0.970113	1	0.958606	1	0.870383	0.708524	0.235207	-	0.818301	0.873503	0.239099	0.898533	0.186299	1	1	0.985078	0.818301	-	1	0.985902	1	0.969712	1	0.999997	0.970113	0.873503
PE(O-16:0/20:3)	-	0.990183	0.517172	0.22893	0.910485	0.965773	0.763206	0.949434	0.270805	0.990183	-	0.967026	0.0271541	0.999966	1	0.997864	0.999998	0.825816	0.517172	0.967026	-	0.000994079	0.998502	0.990668	0.999983	0.994895	0.999965	0.22893	0.0271541	0.000994079	-	0.00839622	0.0154809	0.00328439	0.0123809	0.000255049	0.910485	0.999966	0.998502	0.00839622	-	1	0.999996	1	0.966817	0.965773	1	0.990668	0.0154809
PE(O-16:0/20:4)	-	0.315815	0.0547109	0.0945533	0.339441	0.0968552	0.27349	0.36082	0.0941326	0.315815	-	0.995108	8.49403e-05	1	0.999561	1	1	0.999489	0.0547109	0.995108	-	5.14378e-06	0.993111	1	0.997631	0.990884	1	0.0945533	8.49403e-05	5.14378e-06	-	9.81754e-05	1.16154e-05	6.43714e-05	0.000111365	1.11349e-05	0.339441	1	0.993111	9.81754e-05	-	0.999263	1	1	0.999152	0.0968552	0.999561	1	1.16154e-05
PE(O-36:5)	-	0.951298	0.999876	0.00185267	0.903348	0.978109	0.874624	0.996132	0.407713	0.951298	-	0.739919	3.72029e-05	1	1	1	0.999978	0.981808	0.999876	0.739919	-	0.00831954	0.636718	0.824297	0.588142	0.924114	0.167752	0.00185267	3.72029e-05	0.00831954	-	2.14137e-05	6.20402e-05	1.66863e-05	0.000140089	1.17658e-06	0.903348	1	0.636718	2.14137e-05	-	0.999996	1	0.999701	0.994171	0.978109	1	0.824297	6.20402e-05
PE(O-16:0/22:4)	-	0.0119001	2.8436e-05	3.92945e-05	8.08899e-05	1.41968e-07	7.78945e-05	2.00415e-05	3.53011e-06	0.0119001	-	0.610046	1.22722e-10	0.800837	0.0286239	0.794741	0.541498	0.246377	2.8436e-05	0.610046	-	1.04727e-12	0.999997	0.818964	0.999998	1	0.999416	3.92945e-05	1.22722e-10	1.04727e-12	-	1.55942e-12	7.26974e-13	1.53133e-12	9.60121e-13	7.74381e-13	8.08899e-05	0.800837	0.999997	1.55942e-12	-	0.632828	1	0.999969	0.98991	1.41968e-07	0.0286239	0.818964	7.26974e-13
PE(O-18:0/20:4)	-	0.907106	0.331887	1	1.56175e-12	0.306569	0.733612	0.962033	0.38858	0.907106	-	0.984147	0.887026	7.38076e-13	0.978833	0.999991	0.253789	0.991948	0.331887	0.984147	-	0.303158	7.24532e-13	1	0.999233	0.0260035	1	1	0.887026	0.303158	-	1.71185e-12	0.279204	0.700492	0.971386	0.357225	1.56175e-12	7.38076e-13	7.24532e-13	1.71185e-12	-	7.24532e-13	7.28528e-13	3.05026e-11	7.24976e-13	0.306569	0.978833	1	0.279204
PE(O-38:5) (a)	-	0.403328	0.022484	0.864857	0.162196	0.289597	0.56339	0.4701	0.077881	0.403328	-	0.916122	0.0155674	0.999858	1	0.999999	1	0.994785	0.022484	0.916122	-	0.00026601	0.995575	0.966855	0.808878	0.876209	0.999895	0.864857	0.0155674	0.00026601	-	0.00353935	0.00870963	0.0306678	0.0209172	0.00127505	0.162196	0.999858	0.995575	0.00353935	-	0.999997	0.997395	0.999412	0.999995	0.289597	1	0.966855	0.00870963
PE(O-38:5) (b)	-	0.688343	0.277046	0.964292	0.997929	0.603516	0.99998	0.995632	0.967654	0.688343	-	0.998904	0.10826	0.977879	1	0.893388	0.986832	0.998968	0.277046	0.998904	-	0.0201872	0.727339	0.999776	0.505865	0.776328	0.913184	0.964292	0.10826	0.0201872	-	0.631919	0.0801764	0.833134	0.576786	0.384957	0.997929	0.977879	0.727339	0.631919	-	0.955731	0.999993	1	0.999983	0.603516	1	0.999776	0.0801764
PE(O-16:0/22:6)	-	0.645109	0.228968	0.537808	0.999879	0.496343	0.998486	0.687805	0.994544	0.645109	-	0.998393	0.00938308	0.907245	1	0.962115	1	0.982988	0.228968	0.998393	-	0.00109813	0.50649	0.999905	0.641248	0.996987	0.731374	0.537808	0.00938308	0.00109813	-	0.250213	0.00483349	0.168172	0.0113506	0.124309	0.999879	0.907245	0.50649	0.250213	-	0.807631	1	0.928688	0.999992	0.496343	1	0.999905	0.00483349
PE(O-18:0/22:5) (a)	-	0.744342	0.527222	0.783172	1.05105e-12	0.476551	0.465775	2.17749e-05	0.193032	0.744342	-	0.999994	1	7.25864e-13	0.999969	0.999959	6.87358e-08	0.987796	0.527222	0.999994	-	0.999975	7.24532e-13	1	1	2.19961e-08	0.999399	0.783172	1	0.999975	-	7.26419e-13	0.999904	0.999875	8.6417e-08	0.981216	1.05105e-12	7.25864e-13	7.24532e-13	7.26419e-13	-	7.24532e-13	7.24532e-13	5.18656e-05	7.24198e-13	0.476551	0.999969	1	0.999904
PE(O-18:0/22:6)	-	0.71896	0.241034	0.902977	0.139503	0.166105	0.519868	0.919495	0.718731	0.71896	-	0.996329	0.999988	0.00121854	0.984902	0.999997	0.080219	1	0.241034	0.996329	-	0.958801	9.16705e-05	1	0.999892	0.00983414	0.996341	0.902977	0.999988	0.958801	-	0.00380304	0.906339	0.99885	0.17988	0.999988	0.139503	0.00121854	9.16705e-05	0.00380304	-	4.85521e-05	0.000458235	0.852772	0.00121711	0.166105	0.984902	1	0.906339
PE(O-18:1/22:6)	-	0.675206	0.577998	0.999998	0.892068	0.118982	0.948955	1	1	0.675206	-	1	0.48701	0.999973	0.00077414	0.99955	0.790294	0.753832	0.577998	1	-	0.394213	0.999715	0.000480511	0.997757	0.702793	0.661934	0.999998	0.48701	0.394213	-	0.750455	0.215259	0.84826	0.999908	0.999969	0.892068	0.999973	0.999715	0.750455	-	0.00278382	1	0.95084	0.934475	0.118982	0.00077414	0.000480511	0.215259
PE(P-15:0/20:4) (a)	-	0.999635	0.980228	0.999976	1	0.999192	0.952796	0.999038	0.179616	0.999635	-	0.99994	0.985653	0.996836	1	0.69633	0.942788	0.0482465	0.980228	0.99994	-	0.876786	0.943333	0.999982	0.403404	0.745968	0.014394	0.999976	0.985653	0.876786	-	1	0.978437	0.996492	0.999999	0.370171	1	0.996836	0.943333	1	-	0.994491	0.984528	0.999937	0.264558	0.999192	1	0.999982	0.978437
PE(P-15:0/20:4) (b)	-	0.958654	0.920754	0.999689	0.346902	0.402178	0.999846	1	0.99998	0.958654	-	1	0.9995	0.960902	0.976495	0.9991	0.926305	0.997037	0.920754	1	-	0.997618	0.982716	0.990812	0.996253	0.873272	0.990466	0.999689	0.9995	0.997618	-	0.704829	0.761916	1	0.998619	1	0.346902	0.960902	0.982716	0.704829	-	1	0.67283	0.279137	0.594661	0.402178	0.976495	0.990812	0.761916
PE(P-15:0/22:6) (a)	-	0.990615	1	0.802872	0.998452	0.999966	0.927615	0.864411	1	0.990615	-	0.987607	0.998892	1	0.912688	0.999986	0.999759	0.975433	1	0.987607	-	0.780911	0.997708	0.999984	0.91493	0.846108	1	0.802872	0.998892	0.780911	-	0.992586	0.540539	0.999998	1	0.71561	0.998452	1	0.997708	0.992586	-	0.96648	0.999588	0.997403	0.994061	0.999966	0.912688	0.999984	0.540539
PE(P-15:0/22:6) (b)	-	0.902135	0.924169	0.999937	0.414073	0.934662	0.999798	0.84973	1	0.902135	-	1	0.990952	0.994777	1	0.612484	0.123188	0.830198	0.924169	1	-	0.994497	0.991367	1	0.655525	0.141993	0.861131	0.999937	0.990952	0.994497	-	0.708798	0.995894	0.984725	0.579307	0.999353	0.414073	0.994777	0.991367	0.708798	-	0.98889	0.159951	0.0148934	0.317919	0.934662	1	1	0.995894
PE(P-16:0/18:1)	-	0.97527	0.755795	0.983552	0.993593	0.747369	0.997295	0.901626	1	0.97527	-	0.99949	0.500923	1	0.999394	0.657639	0.28497	0.99462	0.755795	0.99949	-	0.183096	0.995974	1	0.28656	0.081964	0.871081	0.983552	0.500923	0.183096	-	0.635264	0.177882	1	0.999988	0.945009	0.993593	1	0.995974	0.635264	-	0.995461	0.781634	0.397511	0.999228	0.747369	0.999394	1	0.177882
PE(P-16:0/18:2)	-	0.993647	0.9901	0.999787	0.997579	0.679058	0.971351	0.984068	0.999917	0.993647	-	1	0.889832	1	0.989401	0.573426	0.63929	0.999981	0.9901	1	-	0.86497	1	0.993153	0.533665	0.599751	0.999942	0.999787	0.889832	0.86497	-	0.928733	0.339629	0.99971	0.999934	0.982604	0.997579	1	1	0.928733	-	0.978128	0.64828	0.711813	0.999999	0.679058	0.989401	0.993153	0.339629
PE(P-16:0/18:3)	-	1	0.99904	0.966052	0.997112	0.999941	1	0.999347	1	1	-	0.99883	0.969196	0.99756	0.99992	1	0.999476	1	0.99904	0.99883	-	0.686721	0.878814	1	0.999955	0.929863	0.999839	0.966052	0.969196	0.686721	-	0.99999	0.807325	0.90873	0.999868	0.933737	0.997112	0.99756	0.878814	0.99999	-	0.946165	0.984501	1	0.990952	0.999941	0.99992	1	0.807325
PE(P-16:0/20:3) (a)	-	1	0.989642	0.255528	1	0.991032	0.999874	0.901457	0.994381	1	-	0.99695	0.190192	1	0.997465	0.999073	0.835383	0.983267	0.989642	0.99695	-	0.031136	0.99005	1	0.877623	0.358868	0.691105	0.255528	0.190192	0.031136	-	0.252863	0.0328469	0.547361	0.965653	0.768382	1	1	0.99005	0.252863	-	0.991397	0.999862	0.899355	0.994121	0.991032	0.997465	1	0.0328469
PE(P-16:0/20:3) (b)	-	0.999995	0.999994	0.998879	0.99944	0.597294	0.997945	0.999999	0.996889	0.999995	-	1	0.983083	0.999999	0.801352	0.97582	0.999588	0.999947	0.999994	1	-	0.982527	0.999999	0.804127	0.975093	0.99956	0.999952	0.998879	0.983083	0.982527	-	0.929441	0.21299	1	0.999967	0.869257	0.99944	0.999999	0.999999	0.929441	-	0.920989	0.910379	0.993572	1	0.597294	0.801352	0.804127	0.21299
PE(P-16:0/20:4)	-	0.970401	0.72864	0.985391	0.686205	0.718925	0.677108	0.998651	0.999986	0.970401	-	0.999403	0.491936	0.998724	0.999281	0.112684	0.682798	0.998055	0.72864	0.999403	-	0.173385	1	1	0.0245371	0.299817	0.910481	0.985391	0.491936	0.173385	-	0.150534	0.167839	0.995568	0.999998	0.906202	0.686205	0.998724	1	0.150534	-	1	0.0203861	0.265868	0.885154	0.718925	0.999281	1	0.167839
PE(P-16:0/20:5)	-	0.924922	0.999757	0.630575	0.59754	0.0740419	0.999994	0.999968	0.36595	0.924922	-	0.997506	0.0599399	0.999353	0.687026	0.987164	0.992761	0.98477	0.999757	0.997506	-	0.294713	0.898684	0.237514	1	1	0.71421	0.630575	0.0599399	0.294713	-	0.0114026	0.000318202	0.412087	0.364053	0.00391035	0.59754	0.999353	0.898684	0.0114026	-	0.959579	0.804222	0.844884	0.999989	0.0740419	0.687026	0.237514	0.000318202
PE(P-16:0/22:4)	-	0.869674	0.252849	0.517058	0.463163	0.0588882	1	0.99996	0.946206	0.869674	-	0.977156	0.0262099	0.998811	0.721698	0.947898	0.981414	1	0.252849	0.977156	-	0.00117662	0.999986	0.998859	0.376236	0.497067	0.929822	0.517058	0.0262099	0.00117662	-	0.00376615	0.000132522	0.370617	0.267262	0.0473818	0.463163	0.998811	0.999986	0.00376615	-	0.977669	0.617097	0.740343	0.991285	0.0588882	0.721698	0.998859	0.000132522
PE(P-16:0/22:5) (n3)	-	0.94943	0.752242	0.743539	0.427889	0.577458	0.895482	0.962506	1	0.94943	-	0.999921	0.112823	0.985953	0.997696	0.213883	0.328227	0.964893	0.752242	0.999921	-	0.036191	0.999863	0.999999	0.0777002	0.133397	0.794422	0.743539	0.112823	0.036191	-	0.00901545	0.0173245	0.999997	0.999754	0.697908	0.427889	0.985953	0.999863	0.00901545	-	1	0.0213887	0.0402444	0.474994	0.577458	0.997696	0.999999	0.0173245
PE(P-16:0/22:5) (n6)	-	0.697044	0.381198	0.994168	0.321378	0.246061	0.999924	0.998605	0.966605	0.697044	-	0.999888	0.20245	0.999522	0.997578	0.924324	0.272586	0.999171	0.381198	0.999888	-	0.0689312	1	0.999999	0.681882	0.100042	0.964237	0.994168	0.20245	0.0689312	-	0.0531621	0.0361379	0.918068	1	0.561687	0.321378	0.999522	1	0.0531621	-	1	0.612943	0.0782167	0.940715	0.246061	0.997578	0.999999	0.0361379
PE(P-16:0/22:6)	-	0.998019	0.878472	0.0513757	0.787889	0.774415	0.999961	0.99999	0.999879	0.998019	-	0.998517	0.00702405	0.992435	0.990973	0.960327	0.972472	1	0.878472	0.998517	-	0.000821072	1	1	0.64046	0.685369	0.989576	0.0513757	0.00702405	0.000821072	-	0.000450247	0.000416381	0.139171	0.119639	0.0136674	0.787889	0.992435	1	0.000450247	-	1	0.51703	0.56301	0.967544	0.774415	0.990973	1	0.000416381
PE(P-17:0/20:4) (a)	-	0.987322	0.798986	0.996289	0.893232	0.997584	0.991842	0.995496	0.999878	0.987322	-	0.999259	0.704043	0.999959	1	0.640603	0.689628	0.866025	0.798986	0.999259	-	0.307709	1	0.994499	0.258464	0.295829	0.485408	0.996289	0.704043	0.307709	-	0.424631	0.823782	1	1	0.999998	0.893232	0.999959	1	0.424631	-	0.999205	0.365359	0.410553	0.619634	0.997584	1	0.994499	0.823782
PE(P-17:0/20:4) (b)	-	0.710418	0.872415	1	0.123829	0.086671	1	1	0.969342	0.710418	-	0.999997	0.842788	0.968737	0.933612	0.821589	0.628363	0.999219	0.872415	0.999997	-	0.95035	0.883531	0.810189	0.93966	0.811731	0.999994	1	0.842788	0.95035	-	0.203078	0.147279	1	0.999988	0.993386	0.123829	0.968737	0.883531	0.203078	-	1	0.186498	0.0928737	0.708149	0.086671	0.933612	0.810189	0.147279
PE(P-17:0/22:6) (a)	-	0.930198	0.992579	0.999166	0.993622	0.999821	0.989702	0.992196	0.993456	0.930198	-	0.999978	0.594544	0.999968	0.997406	0.411217	0.435002	0.449634	0.992579	0.999978	-	0.832602	1	0.99999	0.668638	0.693191	0.707786	0.999166	0.594544	0.832602	-	0.842237	0.957925	0.999998	0.999999	1	0.993622	0.999968	1	0.842237	-	0.999993	0.681367	0.705661	0.720072	0.999821	0.997406	0.99999	0.957925
PE(P-17:0/22:6) (b)	-	0.818489	0.337887	0.996989	0.606618	0.410244	1	0.459498	0.981005	0.818489	-	0.996853	0.34062	0.999992	0.99908	0.722416	0.0152651	0.999793	0.337887	0.996853	-	0.069423	0.999961	1	0.251609	0.00150465	0.920506	0.996989	0.34062	0.069423	-	0.179382	0.0930196	0.999487	0.904951	0.678923	0.606618	0.999992	0.999961	0.179382	-	0.999997	0.494587	0.00555487	0.99253	0.410244	0.99908	1	0.0930196
PE(P-18:0/18:1)	-	0.999363	0.996672	0.968591	0.620013	0.980775	0.889384	9.14314e-05	0.967443	0.999363	-	1	0.718532	0.249942	0.999975	0.530866	1.12738e-05	0.71436	0.996672	1	-	0.614044	0.182674	1	0.426212	6.47663e-06	0.609574	0.968591	0.718532	0.614044	-	0.996928	0.456601	0.999998	0.00323139	1	0.620013	0.249942	0.182674	0.996928	-	0.109603	0.999896	0.0297283	0.997109	0.980775	0.999975	1	0.456601
PE(P-18:0/18:2)	-	0.995831	0.984911	1	0.927965	0.36251	1	0.999995	0.999997	0.995831	-	1	0.994977	0.999911	0.855386	0.99591	0.963766	0.999861	0.984911	1	-	0.982607	0.999997	0.922623	0.985128	0.919962	0.998763	1	0.994977	0.982607	-	0.921035	0.349672	1	0.999997	0.999995	0.927965	0.999911	0.999997	0.921035	-	0.983145	0.928634	0.787052	0.985148	0.36251	0.855386	0.922623	0.349672
PE(P-18:0/18:3)	-	1	1	0.999337	0.995234	0.982829	1	0.751249	0.999809	1	-	1	0.998897	0.996766	0.987192	1	0.777496	0.999903	1	1	-	0.996517	0.998993	0.994633	1	0.839803	0.999989	0.999337	0.998897	0.996517	-	0.868041	0.778366	0.995987	0.355478	0.961073	0.995234	0.996766	0.998993	0.868041	-	1	0.999161	0.994188	0.999998	0.982829	0.987192	0.994633	0.778366
PE(P-18:0/20:3) (a)	-	0.938735	0.997657	0.741061	1	0.93318	0.999367	0.980102	0.999999	0.938735	-	0.999866	0.10156	0.919964	1	0.630531	0.368833	0.986128	0.997657	0.999866	-	0.281858	0.995861	0.99982	0.901832	0.691428	0.999922	0.741061	0.10156	0.281858	-	0.778195	0.097001	0.9743	0.998959	0.563276	1	0.919964	0.995861	0.778195	-	0.913363	0.999716	0.986697	0.999993	0.93318	1	0.99982	0.097001
PE(P-18:0/20:3) (b)	-	0.964879	0.999747	0.982542	0.978196	0.404386	0.999957	0.999799	0.986236	0.964879	-	0.999595	0.453088	1	0.972375	0.813898	0.999501	1	0.999747	0.999595	-	0.818126	0.999878	0.755136	0.985345	1	0.999964	0.982542	0.453088	0.818126	-	0.508936	0.0515873	0.999635	0.826654	0.557903	0.978196	1	0.999878	0.508936	-	0.95673	0.856066	0.999843	1	0.404386	0.972375	0.755136	0.0515873
PE(P-18:0/20:4)	-	0.953402	0.970733	0.999994	0.930783	0.607804	0.995384	0.99876	1	0.953402	-	1	0.994129	1	0.998248	0.53674	0.630155	0.956268	0.970733	1	-	0.997295	1	0.995956	0.597321	0.689231	0.972778	0.999994	0.994129	0.997295	-	0.988755	0.81236	0.959699	0.981499	0.999996	0.930783	1	1	0.988755	-	0.999321	0.478893	0.57165	0.934549	0.607804	0.998248	0.995956	0.81236
PE(P-18:0/20:5)	-	0.999999	0.999989	0.993183	0.999999	0.875643	0.999999	0.93095	1	0.999999	-	0.999349	0.964939	1	0.956801	0.999779	0.828042	0.999996	0.999989	0.999349	-	0.999855	0.999268	0.678127	1	0.990696	0.999997	0.993183	0.964939	0.999855	-	0.963073	0.353942	0.999544	0.999974	0.995728	0.999999	1	0.999268	0.963073	-	0.958891	0.999746	0.822962	0.999995	0.875643	0.956801	0.678127	0.353942
PE(P-18:0/22:4)	-	0.762212	0.640562	0.999997	0.999361	0.0639362	1	0.830799	0.99982	0.762212	-	1	0.563929	0.979217	0.854445	0.695397	0.0566019	0.964321	0.640562	1	-	0.436923	0.942948	0.92829	0.567731	0.034417	0.914197	0.999997	0.563929	0.436923	-	0.989335	0.0288981	1	0.946258	0.994872	0.999361	0.979217	0.942948	0.989335	-	0.24451	0.99794	0.445234	1	0.0639362	0.854445	0.92829	0.0288981
PE(P-18:0/22:5) (n3)	-	0.99148	0.661369	0.999937	0.999097	0.623143	0.990708	0.161121	0.999846	0.99148	-	0.990226	0.905027	0.819663	0.985477	0.665964	0.0176967	0.999981	0.661369	0.990226	-	0.369338	0.265256	1	0.159557	0.00113408	0.920988	0.999937	0.905027	0.369338	-	1	0.336178	0.999934	0.37072	0.98649	0.999097	0.819663	0.265256	1	-	0.238247	0.999999	0.49221	0.958621	0.623143	0.985477	1	0.336178
PE(P-18:0/22:5) (n6)	-	0.914919	0.777313	0.999981	0.999892	0.169415	0.999305	0.672124	0.999234	0.914919	-	0.999997	0.726446	0.664339	0.897307	0.998498	0.0649078	0.998623	0.777313	0.999997	-	0.529347	0.465083	0.974203	0.983059	0.0300006	0.983939	0.999981	0.726446	0.529347	-	1	0.0709316	0.981359	0.883026	0.980374	0.999892	0.664339	0.465083	1	-	0.0557451	0.967355	0.918877	0.965868	0.169415	0.897307	0.974203	0.0709316
PE(P-18:0/22:6)	-	0.998192	0.993749	0.99998	0.999168	0.652826	0.999994	0.934765	1	0.998192	-	1	0.968642	0.903015	0.967498	0.977019	0.556296	0.999595	0.993749	1	-	0.937837	0.843626	0.985867	0.951748	0.463568	0.998054	0.99998	0.968642	0.937837	-	0.999999	0.399228	1	0.993188	0.999813	0.999168	0.903015	0.843626	0.999999	-	0.262509	0.999997	0.999379	0.996821	0.652826	0.967498	0.985867	0.399228
PE(P-18:1/18:1) (a)	-	0.991287	0.884491	0.999999	0.999325	0.0596164	0.599301	2.81373e-06	0.00188774	0.991287	-	0.999859	0.959769	0.999999	0.00496975	0.133053	1.28104e-07	0.000101461	0.884491	0.999859	-	0.758207	0.996635	0.00104161	0.0399024	2.29848e-08	1.84766e-05	0.999999	0.959769	0.758207	-	0.992724	0.108378	0.759744	6.69524e-06	0.00410948	0.999325	0.999999	0.996635	0.992724	-	0.0112145	0.233622	3.31023e-07	0.000254557	0.0596164	0.00496975	0.00104161	0.108378
PE(P-18:1/18:1) (b)	-	0.999938	0.983505	1	0.5516	0.999962	0.999994	0.814132	0.999999	0.999938	-	0.999759	0.999923	0.829421	1	0.996473	0.531691	1	0.983505	0.999759	-	0.982113	0.984479	0.999649	0.912695	0.224851	0.997767	1	0.999923	0.982113	-	0.542972	0.999952	0.999996	0.82083	0.999999	0.5516	0.829421	0.984479	0.542972	-	0.815017	0.342701	0.0220173	0.719676	0.999962	1	0.999649	0.999952
PE(P-18:1/18:2) (a)	-	0.99643	0.806901	1	0.980113	0.9821	1	0.999706	1	0.99643	-	0.996619	0.993262	1	1	0.992733	0.907101	0.999158	0.806901	0.996619	-	0.763759	0.999746	0.99968	0.757984	0.455055	0.876362	1	0.993262	0.763759	-	0.96906	0.971832	1	0.999905	1	0.980113	1	0.999746	0.96906	-	1	0.967379	0.801035	0.992561	0.9821	1	0.99968	0.971832
PE(P-18:1/18:2) (b)	-	0.977906	0.994111	0.352787	0.997103	1	0.50821	0.915387	0.773655	0.977906	-	1	0.935934	0.999999	0.995288	0.982665	0.999999	0.999557	0.994111	1	-	0.866715	1	0.999293	0.950425	0.999914	0.996617	0.352787	0.935934	0.866715	-	0.827288	0.489045	0.999999	0.985432	0.998921	0.997103	0.999999	1	0.827288	-	0.999754	0.928172	0.999708	0.993259	1	0.995288	0.999293	0.489045
PE(P-18:1/18:3)	-	0.999997	0.999277	0.754095	0.999384	0.999925	0.992179	0.985392	0.988624	0.999997	-	0.999995	0.559372	0.999996	1	0.952146	0.998832	0.999227	0.999277	0.999995	-	0.353956	1	1	0.835315	0.999992	0.999997	0.754095	0.559372	0.353956	-	0.361844	0.453951	0.996712	0.18895	0.203524	0.999384	0.999996	1	0.361844	-	1	0.841986	0.999989	0.999995	0.999925	1	1	0.453951
PE(P-18:1/20:3) (a)	-	1	1	0.371658	1	0.871414	1	0.814473	1	1	-	1	0.249832	1	0.948559	0.999985	0.677873	1	1	1	-	0.282105	1	0.930757	0.999997	0.720192	1	0.371658	0.249832	0.282105	-	0.348374	0.0139873	0.461006	0.998329	0.359856	1	1	1	0.348374	-	0.888083	1	0.792842	1	0.871414	0.948559	0.930757	0.0139873
PE(P-18:1/20:3) (b)	-	0.811284	0.82799	1	0.963657	0.953558	1	0.998825	0.887433	0.811284	-	1	0.894797	0.999959	0.999984	0.830777	0.991968	1	0.82799	1	-	0.906749	0.999977	0.999992	0.846564	0.993729	1	1	0.894797	0.906749	-	0.987707	0.983048	1	0.999888	0.946262	0.963657	0.999959	0.999977	0.987707	-	1	0.970294	0.999929	0.999999	0.953558	0.999984	0.999992	0.983048
PE(P-18:1/20:4) (a)	-	0.971033	0.850339	0.999932	0.717232	0.999952	0.840643	0.342721	0.734678	0.971033	-	0.999979	0.818284	0.999224	0.999054	0.206943	0.0314187	0.139131	0.850339	0.999979	-	0.576769	1	0.977473	0.0889132	0.0105863	0.0557889	0.999932	0.818284	0.576769	-	0.419286	0.991571	0.977521	0.634085	0.939841	0.717232	0.999224	1	0.419286	-	0.925762	0.0493466	0.0051953	0.0298887	0.999952	0.999054	0.977473	0.991571
PE(P-18:1/20:4) (b)	-	0.996184	0.999996	0.999978	0.0725462	0.170911	0.971419	0.759715	0.969296	0.996184	-	0.999906	0.999976	0.363512	0.608759	0.61517	0.27069	0.999997	0.999996	0.999906	-	1	0.149043	0.311009	0.884086	0.555963	0.996586	0.999978	0.999976	1	-	0.175373	0.354068	0.850046	0.504193	0.998363	0.0725462	0.363512	0.149043	0.175373	-	0.999983	0.00359662	0.000604419	0.556543	0.170911	0.608759	0.311009	0.354068
PE(P-18:1/20:5) (a)	-	0.999999	1	0.99976	0.807419	0.373316	0.999999	0.999901	0.994545	0.999999	-	1	0.995942	0.919635	0.538956	0.999793	0.997629	0.999614	1	1	-	0.996805	0.910485	0.52076	0.999861	0.99818	0.999457	0.99976	0.995942	0.996805	-	0.465354	0.134936	0.999999	1	0.894014	0.807419	0.919635	0.910485	0.465354	-	0.998583	0.645167	0.504399	0.997899	0.373316	0.538956	0.52076	0.134936
PE(P-18:1/20:5) (b)	-	0.985973	0.998211	0.999986	0.241008	0.619841	0.629386	0.997261	0.791088	0.985973	-	0.999999	0.908255	0.82009	0.990818	0.991734	0.715806	0.999266	0.998211	0.999999	-	0.971684	0.669824	0.95777	0.960699	0.855328	0.992172	0.999986	0.908255	0.971684	-	0.111876	0.379829	0.388412	0.999982	0.556558	0.241008	0.82009	0.669824	0.111876	-	0.999203	0.999063	0.0441688	0.990336	0.619841	0.990818	0.95777	0.379829
PE(P-18:1/22:4)	-	0.854659	0.623538	0.999876	0.669114	0.998978	0.999408	0.637401	0.999999	0.854659	-	0.999977	0.558075	0.999995	0.995555	0.481406	0.0387141	0.720248	0.623538	0.999977	-	0.313536	1	0.946853	0.255305	0.0131339	0.460789	0.999876	0.558075	0.313536	-	0.351903	0.959264	1	0.903654	0.999999	0.669114	0.999995	1	0.351903	-	0.962039	0.289279	0.0159843	0.506003	0.998978	0.995555	0.946853	0.959264
PE(P-18:1/22:5) (a)	-	0.953761	0.966692	1	0.420884	0.999999	0.986731	0.926286	0.999843	0.953761	-	1	0.982562	0.982957	0.990468	0.445213	0.262501	0.73695	0.966692	1	-	0.988618	0.974851	0.994164	0.487128	0.294812	0.775214	1	0.982562	0.988618	-	0.535872	1	0.96253	0.858914	0.998595	0.420884	0.982957	0.974851	0.535872	-	0.596179	0.0613278	0.0264981	0.16969	0.999999	0.990468	0.994164	1
PE(P-18:1/22:5) (b)	-	0.829347	0.899342	0.998534	0.828129	0.988936	1	0.999536	1	0.829347	-	1	0.396702	1	0.999531	0.852222	0.460285	0.886357	0.899342	1	-	0.498096	1	0.999956	0.916011	0.565684	0.939634	0.998534	0.396702	0.498096	-	0.395233	0.775219	0.997662	1	0.995297	0.828129	1	1	0.395233	-	0.999517	0.851092	0.458726	0.885384	0.988936	0.999531	0.999956	0.775219
PE(P-18:1/22:6) (a)	-	0.971101	0.787887	0.99955	0.544046	1	0.970083	0.931347	0.999997	0.971101	-	0.999834	0.745254	0.991252	0.990732	0.417889	0.317638	0.887352	0.787887	0.999834	-	0.412402	0.999982	0.876409	0.16668	0.114877	0.595737	0.99955	0.745254	0.412402	-	0.212554	0.996946	0.999854	0.998736	0.999998	0.544046	0.991252	0.999982	0.212554	-	0.663852	0.0701434	0.0456434	0.351245	1	0.990732	0.876409	0.996946
PE(P-18:1/22:6) (b)	-	0.974428	0.952896	1	0.971352	0.999778	0.999197	0.701056	1	0.974428	-	1	0.993695	1	0.99979	0.72919	0.129815	0.988323	0.952896	1	-	0.985447	1	0.999088	0.654767	0.0998223	0.975635	1	0.993695	0.985447	-	0.992629	0.999995	0.994105	0.563135	1	0.971352	1	1	0.992629	-	0.999722	0.716658	0.124144	0.986607	0.999778	0.99979	0.999088	0.999995
PE(P-19:0/20:4) (a)	-	0.636051	0.962734	0.999844	0.386534	0.789019	0.961877	0.49464	0.751618	0.636051	-	0.998204	0.315461	0.999982	0.999999	0.0873447	0.007444	0.0229365	0.962734	0.998204	-	0.763168	0.969498	0.999923	0.361536	0.0526454	0.133437	0.999844	0.315461	0.763168	-	0.151038	0.463019	0.999257	0.815198	0.958845	0.386534	0.999982	0.969498	0.151038	-	0.999231	0.0334371	0.00232078	0.0076955	0.789019	0.999999	0.999923	0.463019
PE(P-19:0/20:4) (b)	-	0.928626	1	0.999599	0.583266	0.999427	0.999997	0.998124	0.872233	0.928626	-	0.933528	0.631601	0.99905	0.998869	0.985984	0.999692	1	1	0.933528	-	0.999505	0.594489	0.999533	0.999998	0.998414	0.87931	0.999599	0.631601	0.999505	-	0.241959	0.951938	0.99193	0.922359	0.528175	0.583266	0.99905	0.594489	0.241959	-	0.914755	0.778422	0.946389	0.999873	0.999427	0.998869	0.999533	0.951938
PE(P-20:0/18:1)	-	1	0.625775	0.899879	1	0.969378	0.977597	0.996847	0.999007	1	-	0.476987	0.962367	0.999999	0.913764	0.99533	0.999733	0.999956	0.625775	0.476987	-	0.0489322	0.647336	0.997037	0.105486	0.188198	0.236205	0.899879	0.962367	0.0489322	-	0.887323	0.263734	0.999996	0.999544	0.998319	1	0.999999	0.647336	0.887323	-	0.974448	0.972985	0.995809	0.998593	0.969378	0.913764	0.997037	0.263734
PE(P-20:0/18:2)	-	1	0.979555	0.992802	0.30476	0.993334	0.992662	0.999977	0.999963	1	-	0.994006	0.998504	0.406322	0.977833	0.998465	0.999619	0.999999	0.979555	0.994006	-	1	0.9038	0.608467	1	0.875186	0.999446	0.992802	0.998504	1	-	0.838136	0.708816	1	0.930441	0.999939	0.30476	0.406322	0.9038	0.838136	-	0.047062	0.839377	0.140929	0.56409	0.993334	0.977833	0.608467	0.708816
PE(P-20:0/20:4)	-	0.999054	0.886003	0.999999	0.998735	0.345212	0.926247	0.999979	0.999842	0.999054	-	0.997516	0.989166	1	0.759004	0.578228	0.977354	1	0.886003	0.997516	-	0.74554	0.998079	0.990779	0.171634	0.673479	0.991989	0.999999	0.989166	0.74554	-	0.986987	0.209762	0.982002	1	0.996372	0.998735	1	0.998079	0.986987	-	0.774537	0.560271	0.97358	1	0.345212	0.759004	0.990779	0.209762
PE(P-20:0/22:6)	-	0.572655	1	1	0.79236	0.89664	0.999482	1	0.939344	0.572655	-	0.451485	0.659231	0.999991	0.999629	0.90639	0.521363	0.998327	1	0.451485	-	0.999996	0.681639	0.813267	0.996511	1	0.87599	1	0.659231	0.999996	-	0.858118	0.93883	0.999917	1	0.967842	0.79236	0.999991	0.681639	0.858118	-	1	0.983304	0.7482	0.99999	0.89664	0.999629	0.813267	0.93883
PE(P-20:1/20:4)	-	0.887029	0.499897	0.994666	0.824815	0.914501	0.999867	0.999726	0.979946	0.887029	-	0.998986	0.999683	1	1	0.605126	0.994174	0.999986	0.499897	0.998986	-	0.94435	0.999818	0.997818	0.221811	0.83932	0.979315	0.994666	0.999683	0.94435	-	0.99845	0.999892	0.909883	0.999998	1	0.824815	1	0.999818	0.99845	-	1	0.513796	0.984497	0.999848	0.914501	1	0.997818	0.999892
PE(P-20:1/22:6) (a)	-	0.859522	0.908355	1	0.991553	0.931307	0.999997	0.917208	0.894535	0.859522	-	1	0.940065	0.999661	1	0.693458	1	1	0.908355	1	-	0.96676	0.999945	1	0.767508	1	1	1	0.940065	0.96676	-	0.998852	0.977692	0.999808	0.971115	0.959645	0.991553	0.999661	0.999945	0.998852	-	0.999986	0.950414	0.999965	0.999898	0.931307	1	1	0.977692
PE(P-20:1/22:6) (b)	-	0.983414	0.968554	0.996809	0.998421	0.881169	0.920556	0.999957	0.99973	0.983414	-	1	1	0.999998	0.999966	0.999997	0.999677	0.999945	0.968554	1	-	0.999995	0.999974	0.999997	1	0.998815	0.99971	0.996809	1	0.999995	-	1	0.999205	0.999798	0.999993	1	0.998421	0.999998	0.999974	1	-	0.998252	0.999466	0.999999	1	0.881169	0.999966	0.999997	0.999205
LPE(16:0) [sn2]	-	1	1	1.95386e-09	1	0.0839007	0.000610359	0.999362	0.261707	1	-	1	1.34512e-09	0.999999	0.108717	0.00042374	0.999856	0.318751	1	1	-	1.58002e-09	1	0.0973464	0.000496213	0.999714	0.293275	1.95386e-09	1.34512e-09	1.58002e-09	-	3.19598e-09	8.63754e-13	0.01252	2.55456e-10	1.4565e-12	1	0.999999	1	3.19598e-09	-	0.0587514	0.000980536	0.997071	0.1977	0.0839007	0.108717	0.0973464	8.63754e-13
LPE(16:0) [sn1]	-	0.97008	0.546567	7.95475e-13	0.999822	0.0766077	0.027584	0.999632	0.503574	0.97008	-	0.99188	2.77633e-12	0.99962	0.00375729	0.31914	0.750958	0.0604086	0.546567	0.99188	-	3.4472e-11	0.85796	0.000220019	0.858399	0.220814	0.00519779	7.95475e-13	2.77633e-12	3.4472e-11	-	1.07281e-12	7.24087e-13	4.08067e-09	7.36411e-13	7.24198e-13	0.999822	0.99962	0.85796	1.07281e-12	-	0.0200314	0.100851	0.970469	0.215921	0.0766077	0.00375729	0.000220019	7.24087e-13
LPE(17:0) [sn2]	-	0.959401	0.998046	0.985694	0.439427	0.490078	0.0150283	0.0390685	0.788353	0.959401	-	0.999956	0.454848	0.0405184	0.0495652	0.000435958	0.00135398	0.147649	0.998046	0.999956	-	0.735845	0.114968	0.136724	0.00173598	0.00512709	0.334952	0.985694	0.454848	0.735845	-	0.954265	0.969411	0.166762	0.323506	0.999249	0.439427	0.0405184	0.114968	0.954265	-	1	0.831658	0.95648	0.999741	0.490078	0.0495652	0.136724	0.969411
LPE(17:0) [sn1]	-	0.999232	0.999309	0.203079	0.926799	0.996536	0.14353	0.112525	1	0.999232	-	1	0.0482737	0.5918	0.878584	0.03114	0.0231002	0.999974	0.999309	1	-	0.0494054	0.597901	0.882349	0.0319048	0.0236831	0.999978	0.203079	0.0482737	0.0494054	-	0.915931	0.657902	1	0.999998	0.125687	0.926799	0.5918	0.597901	0.915931	-	0.999868	0.848066	0.791247	0.835098	0.996536	0.878584	0.882349	0.657902
LPE(18:0) [sn2]	-	1	1	5.47715e-05	2.61233e-07	0.991487	0.00575685	0.177828	1	1	-	1	5.94523e-05	2.83977e-07	0.989861	0.0061891	0.186798	1	1	1	-	3.83565e-05	1.81974e-07	0.996326	0.00419382	0.142684	1	5.47715e-05	5.94523e-05	3.83565e-05	-	0.81074	2.57134e-06	0.865848	0.14025	2.68146e-05	2.61233e-07	2.83977e-07	1.81974e-07	0.81074	-	1.23084e-08	0.0838441	0.0020284	1.26759e-07	0.991487	0.989861	0.996326	2.57134e-06
LPE(18:0) [sn1]	-	0.999983	0.999996	1.22399e-05	1.17896e-06	0.267172	0.171482	0.794082	0.669466	0.999983	-	1	4.50237e-05	4.39838e-06	0.123622	0.347842	0.946988	0.418898	0.999996	1	-	3.62886e-05	3.53391e-06	0.14199	0.312838	0.929839	0.45903	1.22399e-05	4.50237e-05	3.62886e-05	-	0.998698	2.81483e-09	0.0521421	0.00233723	2.57075e-08	1.17896e-06	4.39838e-06	3.53391e-06	0.998698	-	2.96133e-10	0.00807749	0.000262422	2.58653e-09	0.267172	0.123622	0.14199	2.81483e-09
LPE(18:1) [sn2]	-	0.987755	0.997176	0.945091	0.999986	0.999009	0.0849276	0.711134	0.698654	0.987755	-	1	0.999999	0.999621	0.999998	0.00666254	0.172776	0.165839	0.997176	1	-	0.999934	0.99998	1	0.0114781	0.248725	0.239682	0.945091	0.999999	0.999934	-	0.994255	0.999687	0.00295544	0.0960384	0.0917191	0.999986	0.999621	0.99998	0.994255	-	0.999998	0.0334968	0.466978	0.454234	0.999009	0.999998	1	0.999687
LPE(18:1) [sn1]	-	1	1	0.998464	0.997547	0.999913	3.22504e-06	0.162177	0.667263	1	-	1	0.99976	0.999551	0.999268	5.53143e-06	0.222086	0.764294	1	1	-	0.999069	0.998451	0.999823	3.79191e-06	0.178695	0.697442	0.998464	0.99976	0.999069	-	1	0.955963	3.5013e-05	0.527134	0.968508	0.997547	0.999551	0.998451	1	-	0.944816	4.11883e-05	0.559029	0.975866	0.999913	0.999268	0.999823	0.955963
LPE(18:2) [sn2]	-	0.998251	0.999963	0.999996	0.993077	0.208875	0.975041	1	1	0.998251	-	0.963546	0.999977	1	0.619229	0.686038	0.999554	0.999772	0.999963	0.963546	-	0.997773	0.924701	0.0839881	0.999166	0.999749	0.999512	0.999996	0.999977	0.997773	-	0.999711	0.364702	0.894953	1	1	0.993077	1	0.924701	0.999711	-	0.72077	0.582438	0.997547	0.998511	0.208875	0.619229	0.0839881	0.364702
LPE(18:2) [sn1]	-	0.999988	0.999999	0.999663	0.999997	0.809205	0.0393475	0.986953	0.910809	0.999988	-	1	1	1	0.949382	0.0146334	0.914403	0.733222	0.999999	1	-	0.999998	1	0.924835	0.0188351	0.941314	0.785874	0.999663	1	0.999998	-	0.999999	0.98301	0.00820363	0.830178	0.603787	0.999997	1	1	0.999999	-	0.934307	0.0172284	0.932512	0.767695	0.809205	0.949382	0.924835	0.98301
LPE(20:4) [sn2]	-	0.988805	1	0.996975	0.999999	0.424657	0.760911	0.892771	0.99778	0.988805	-	0.99689	1	0.998828	0.939647	0.209163	0.33945	0.749815	1	0.99689	-	0.999445	1	0.529814	0.659808	0.819268	0.991361	0.996975	1	0.999445	-	0.999854	0.884126	0.284765	0.438369	0.83971	0.999999	0.998828	1	0.999854	-	0.596382	0.593841	0.764501	0.983012	0.424657	0.939647	0.529814	0.884126
LPE(20:4) [sn1]	-	0.999436	0.999618	0.999938	0.900477	0.899362	1.85064e-06	1.98947e-05	0.00408723	0.999436	-	0.953141	0.975521	0.557081	0.555071	2.29545e-07	2.48605e-06	0.000606935	0.999618	0.953141	-	1	0.996477	0.996383	1.3335e-05	0.000138716	0.0216407	0.999938	0.975521	1	-	0.990592	0.990387	8.72636e-06	9.1652e-05	0.0153381	0.900477	0.557081	0.996477	0.990592	-	1	0.000188821	0.00177462	0.148919	0.899362	0.555071	0.996383	0.990387
LPE(22:6) [sn2]	-	0.876783	0.986455	0.408045	0.714325	0.0317317	0.999992	1	0.999895	0.876783	-	0.99993	0.99672	0.999997	0.553464	0.689686	0.770659	0.988596	0.986455	0.99993	-	0.939992	0.997062	0.27796	0.918906	0.954884	0.999905	0.408045	0.99672	0.939992	-	0.999915	0.950039	0.226132	0.288702	0.722499	0.714325	0.999997	0.997062	0.999915	-	0.75099	0.487726	0.575969	0.938136	0.0317317	0.553464	0.27796	0.950039
LPE(22:6) [sn1]	-	0.75076	1	0.999044	0.999998	0.999943	0.0019756	0.484163	0.642982	0.75076	-	0.804733	0.981104	0.894671	0.944068	7.84687e-06	0.0120411	0.0235114	1	0.804733	-	0.9997	1	0.999991	0.00146335	0.423247	0.579533	0.999044	0.981104	0.9997	-	0.999989	1	0.00024143	0.155337	0.249589	0.999998	0.894671	1	0.999989	-	1	0.000785219	0.3102	0.45107	0.999943	0.944068	0.999991	1
LPE(P-16:0)	-	0.970515	0.921071	0.995767	0.999992	0.142922	0.485968	0.999943	0.999581	0.970515	-	1	0.603307	0.869636	0.744175	0.0568929	0.822315	0.999847	0.921071	1	-	0.465028	0.762655	0.855699	0.0332753	0.70179	0.998111	0.995767	0.603307	0.465028	-	0.999928	0.0193504	0.930938	0.999989	0.889564	0.999992	0.869636	0.762655	0.999928	-	0.0644858	0.713144	1	0.989197	0.142922	0.744175	0.855699	0.0193504
LPE(P-18:0)	-	0.997463	1	0.191081	0.486017	0.154859	0.0305186	0.456881	0.995812	0.997463	-	0.997089	0.0330424	0.12707	0.546746	0.00355035	0.114988	1	1	0.997089	-	0.196862	0.495788	0.150043	0.0317547	0.466479	0.995255	0.191081	0.0330424	0.196862	-	0.999709	7.22488e-05	0.99667	0.999846	0.0284359	0.486017	0.12707	0.495788	0.999709	-	0.000454555	0.910203	1	0.112097	0.154859	0.546746	0.150043	7.22488e-05
LPE(P-18:1)	-	0.999806	0.935373	1	0.994208	0.315121	0.427778	0.989041	0.416069	0.999806	-	0.997929	0.999991	0.896883	0.645669	0.168465	0.861454	0.755172	0.935373	0.997929	-	0.972659	0.471201	0.968003	0.0296722	0.416852	0.988944	1	0.999991	0.972659	-	0.980461	0.416379	0.325038	0.968134	0.528808	0.994208	0.896883	0.471201	0.980461	-	0.0517464	0.914384	1	0.07932	0.315121	0.645669	0.968003	0.416379
LPE(P-20:0)	-	0.997847	1	0.704255	0.999999	1	0.125717	1	1	0.997847	-	0.999466	0.981437	0.983615	0.998484	0.471582	0.99944	0.998681	1	0.999466	-	0.78145	0.99998	1	0.165662	1	1	0.704255	0.981437	0.78145	-	0.533318	0.726282	0.971452	0.779271	0.73453	0.999999	0.983615	0.99998	0.533318	-	0.999998	0.0688699	0.999982	0.999997	1	0.998484	1	0.726282
PI(16:0/16:0)	-	1	0.992663	7.24087e-13	1	0.999941	1	0.99998	0.999949	1	-	0.995726	7.24087e-13	1	0.99983	1	0.999931	0.99985	0.992663	0.995726	-	7.24087e-13	0.998219	0.913455	0.992829	0.931797	0.916375	7.24087e-13	7.24087e-13	7.24087e-13	-	7.24087e-13	7.24087e-13	7.24087e-13	7.24087e-13	7.24087e-13	1	1	0.998219	7.24087e-13	-	0.999401	1	0.999714	0.999461	0.999941	0.99983	0.913455	7.24087e-13
PI(16:0_16:1)	-	1	3.19656e-09	7.33857e-13	0.917166	0.0849953	0.672326	0.303141	0.11	1	-	2.88543e-09	7.32969e-13	0.926836	0.0913055	0.691949	0.319409	0.117808	3.19656e-09	2.88543e-09	-	0.0052548	4.39562e-11	9.47242e-13	1.01068e-11	2.21501e-12	1.03795e-12	7.33857e-13	7.32969e-13	0.0052548	-	7.24198e-13	7.24087e-13	7.24087e-13	7.24087e-13	7.24087e-13	0.917166	0.926836	4.39562e-11	7.24198e-13	-	0.738296	0.999901	0.973922	0.802347	0.0849953	0.0913055	9.47242e-13	7.24087e-13
PI(34:0)	-	1	1	7.24087e-13	7.24087e-13	0.99562	0.99963	1	0.942929	1	-	1	7.24087e-13	7.24087e-13	0.996538	0.999742	1	0.94967	1	1	-	7.24087e-13	7.24087e-13	0.998685	0.999945	1	0.969749	7.24087e-13	7.24087e-13	7.24087e-13	-	0.139585	7.24087e-13	7.24087e-13	7.24087e-13	7.24087e-13	7.24087e-13	7.24087e-13	7.24087e-13	0.139585	-	7.24087e-13	7.24087e-13	7.24087e-13	7.24087e-13	0.99562	0.996538	0.998685	7.24087e-13
PI(34:1)	-	0.944145	0.831046	9.15046e-12	0.995636	0.0397091	0.0123059	0.991154	0.162308	0.944145	-	0.999997	9.17488e-13	0.999971	0.477369	0.000277754	0.999996	0.846094	0.831046	0.999997	-	8.01137e-13	0.998251	0.675935	0.000102289	0.999342	0.951611	9.15046e-12	9.17488e-13	8.01137e-13	-	1.40188e-12	7.2431e-13	2.15795e-06	1.23745e-12	7.25975e-13	0.995636	0.999971	0.998251	1.40188e-12	-	0.246353	0.00104902	1	0.60265	0.0397091	0.477369	0.675935	7.2431e-13
PI(15-MHDA_18:1)/PI(17:0_18:1)	-	0.956063	0.999999	0.101312	0.803954	0.516529	0.999857	1	0.991325	0.956063	-	0.989707	0.00430634	0.151654	0.993499	0.747155	0.954825	0.999999	0.999999	0.989707	-	0.0561381	0.655002	0.679837	0.997407	0.999999	0.99906	0.101312	0.00430634	0.0561381	-	0.903631	0.00028115	0.283407	0.102645	0.00961455	0.803954	0.151654	0.655002	0.903631	-	0.0180474	0.974029	0.807005	0.258875	0.516529	0.993499	0.679837	0.00028115
PI(15-MHDA_18:2)/PI(17:0_18:2)	-	0.994369	0.771223	0.998691	0.682536	0.587117	1	0.983674	1	0.994369	-	0.996312	1	0.988651	0.972165	0.992878	1	0.998959	0.771223	0.996312	-	0.987497	1	0.999998	0.753702	0.99916	0.863799	0.998691	1	0.987497	-	0.969869	0.938731	0.998221	0.999997	0.999864	0.682536	0.988651	1	0.969869	-	1	0.663096	0.996444	0.791273	0.587117	0.972165	0.999998	0.938731
PI(18:0_18:1)	-	0.99994	0.999684	0.118184	7.24087e-13	1	0.967746	9.67582e-12	0.999995	0.99994	-	1	0.0398509	7.24087e-13	0.999972	0.811757	2.914e-12	1	0.999684	1	-	0.029782	7.24087e-13	0.999824	0.749595	2.27718e-12	1	0.118184	0.0398509	0.029782	-	7.917e-13	0.107473	0.700858	1.11737e-07	0.0545858	7.24087e-13	7.24087e-13	7.24087e-13	7.917e-13	-	7.24087e-13	7.2431e-13	0.00147662	7.24087e-13	1	0.999972	0.999824	0.107473
PI(36:2)	-	0.988667	0.945673	0.99994	0.986724	1.4377e-06	7.65156e-08	2.73575e-08	4.26548e-12	0.988667	-	0.999999	0.999891	1	5.78853e-08	3.22006e-09	1.17897e-09	9.21818e-13	0.945673	0.999999	-	0.997075	0.999999	2.24564e-08	1.27482e-09	4.71051e-10	8.0902e-13	0.99994	0.999891	0.997075	-	0.999845	3.06394e-07	1.65702e-08	5.98413e-09	1.60305e-12	0.986724	1	0.999999	0.999845	-	5.34427e-08	2.97768e-09	1.09103e-09	9.08162e-13	1.4377e-06	5.78853e-08	2.24564e-08	3.06394e-07
PI(18:1_18:2)	-	0.718731	0.0262336	0.00256255	1.55996e-05	0.000128065	0.574079	0.00918696	0.00257885	0.718731	-	0.703099	0.226078	0.00431186	0.0258274	1	0.457735	0.226964	0.0262336	0.703099	-	0.996051	0.321093	0.715146	0.829862	0.999985	0.996119	0.00256255	0.226078	0.996051	-	0.816107	0.989317	0.3359	0.999961	1	1.55996e-05	0.00431186	0.321093	0.816107	-	0.999319	0.00835216	0.552288	0.815041	0.000128065	0.0258274	0.715146	0.989317
PI(16:0_20:3) (a)	-	0.997628	0.880245	0.000657272	0.0314097	0.0558323	0.973484	0.926396	0.131798	0.997628	-	0.435232	5.63928e-05	0.181203	0.277555	0.999994	0.999755	0.492225	0.880245	0.435232	-	0.0426258	0.000449791	0.000925951	0.252374	0.166857	0.00293273	0.000657272	5.63928e-05	0.0426258	-	6.44886e-09	1.37096e-08	1.83622e-05	8.91797e-06	4.77036e-08	0.0314097	0.181203	0.000449791	6.44886e-09	-	1	0.333777	0.460803	0.999539	0.0558323	0.277555	0.000925951	1.37096e-08
PI(16:0_20:3) (b)	-	0.976654	1	0.125228	0.0861086	0.16092	0.98699	0.566916	0.0551986	0.976654	-	0.988911	0.00812988	0.571964	0.752853	1	0.991024	0.451388	1	0.988911	-	0.0961052	0.11276	0.204162	0.994493	0.644928	0.0735999	0.125228	0.00812988	0.0961052	-	1.49538e-05	3.89843e-05	0.010682	0.000490853	7.98078e-06	0.0861086	0.571964	0.11276	1.49538e-05	-	0.999998	0.509531	0.977661	1	0.16092	0.752853	0.204162	3.89843e-05
PI(16:0_20:4)	-	0.999999	0.951775	1.84299e-07	0.1226	0.143579	0.999988	0.995396	0.753994	0.999999	-	0.872295	8.01001e-08	0.203851	0.23448	0.999439	0.999628	0.877819	0.951775	0.872295	-	1.09385e-05	0.00524533	0.00651402	0.995069	0.532166	0.120006	1.84299e-07	8.01001e-08	1.09385e-05	-	1.56848e-11	1.95617e-11	6.4209e-07	1.13928e-08	6.77435e-10	0.1226	0.203851	0.00524533	1.56848e-11	-	1	0.0518935	0.519857	0.953949	0.143579	0.23448	0.00651402	1.95617e-11
PI(15-MHDA_20:4)/PI(17:0_20:4)	-	0.999986	1	1	0.0129058	0.0322578	0.944653	0.987509	0.510474	0.999986	-	0.999812	0.999996	0.0357562	0.0821164	0.994175	0.999606	0.75172	1	0.999812	-	1	0.0083467	0.0214767	0.897447	0.968969	0.413833	1	0.999996	1	-	0.0150862	0.0372832	0.95735	0.991522	0.547021	0.0129058	0.0357562	0.0083467	0.0150862	-	0.999994	0.244139	0.142632	0.741297	0.0322578	0.0821164	0.0214767	0.0372832
PI(37:6)	-	0.969756	0.995855	1	0.760655	0.343586	0.837215	0.998137	0.27587	0.969756	-	0.601846	0.912703	0.999711	0.946248	0.999969	0.999984	0.908049	0.995855	0.601846	-	0.999624	0.266779	0.06511	0.341041	0.830901	0.0473006	1	0.912703	0.999624	-	0.615246	0.228622	0.707499	0.987793	0.177589	0.760655	0.999711	0.266779	0.615246	-	0.998992	1	0.988829	0.99647	0.343586	0.946248	0.06511	0.228622
PI(18:0_20:2)	-	0.946332	0.963875	0.824916	0.286151	0.999995	0.999999	0.9516	0.999981	0.946332	-	1	0.150992	0.0168382	0.992295	0.850855	0.293856	0.995088	0.963875	1	-	0.178763	0.0210941	0.995977	0.886091	0.337378	0.997595	0.824916	0.150992	0.178763	-	0.992266	0.627401	0.932085	0.999992	0.589205	0.286151	0.0168382	0.0210941	0.992266	-	0.150833	0.439837	0.942516	0.133344	0.999995	0.992295	0.995977	0.627401
PI(18:0_20:3) (a)	-	0.973833	0.999828	0.685718	1	0.501645	0.999992	0.895313	0.829342	0.973833	-	0.999715	0.122005	0.957975	0.984672	0.879516	0.271638	0.999935	0.999828	0.999715	-	0.354073	0.999438	0.824118	0.993428	0.607927	0.981935	0.685718	0.122005	0.354073	-	0.741503	0.00960201	0.87373	0.999976	0.0409433	1	0.957975	0.999438	0.741503	-	0.443655	0.999999	0.926072	0.781589	0.501645	0.984672	0.824118	0.00960201
PI(18:0_20:3) (b)	-	0.995502	0.998115	0.984178	0.999998	0.659667	0.999815	0.976186	0.787491	0.995502	-	1	0.667966	0.999792	0.982848	0.909335	0.623785	0.996354	0.998115	1	-	0.728604	0.999954	0.969962	0.938935	0.686438	0.992099	0.984178	0.667966	0.728604	-	0.930579	0.134217	0.999924	1	0.206944	0.999998	0.999792	0.999954	0.930579	-	0.826707	0.995805	0.908971	0.914906	0.659667	0.982848	0.969962	0.134217
PI(18:0_20:4)	-	0.840847	0.782303	0.996882	1	0.137597	0.999823	0.962818	0.411278	0.840847	-	1	0.363932	0.723269	0.925428	0.984631	0.188637	0.998542	0.782303	1	-	0.302205	0.651996	0.954757	0.970204	0.149717	0.999594	0.996882	0.363932	0.302205	-	0.99969	0.0203087	0.924281	0.999988	0.0925517	1	0.723269	0.651996	0.99969	-	0.0852661	0.997857	0.9896	0.291435	0.137597	0.925428	0.954757	0.0203087
PI(38:5) (a)	-	0.997142	0.937794	0.996592	0.0223623	0.745501	0.932674	0.993861	0.999821	0.997142	-	0.999898	1	0.145329	0.990261	0.519337	1	1	0.937794	0.999898	-	0.999926	0.359533	0.999956	0.242451	0.999979	0.997988	0.996592	1	0.999926	-	0.15153	0.991552	0.506362	1	0.999999	0.0223623	0.145329	0.359533	0.15153	-	0.636709	0.000486352	0.175568	0.0843067	0.745501	0.990261	0.999956	0.991552
PI (38:5) (b)	-	1	0.997463	0.999972	0.00137861	0.455834	0.993339	0.983376	0.745209	1	-	0.987784	0.999454	0.00256	0.586152	0.975183	0.996133	0.851238	0.997463	0.987784	-	0.999993	0.00011986	0.114572	1	0.704495	0.281083	0.999972	0.999454	0.999993	-	0.000372333	0.232777	0.999933	0.88523	0.480915	0.00137861	0.00256	0.00011986	0.000372333	-	0.325769	8.18282e-05	0.0260377	0.138249	0.455834	0.586152	0.114572	0.232777
PI(38:6)	-	0.999934	0.998895	0.562489	0.0141234	0.00811588	0.980185	0.902015	0.116726	0.999934	-	0.965421	0.839223	0.00369405	0.0020413	0.851623	0.660186	0.0387334	0.998895	0.965421	-	0.192712	0.0806471	0.0503629	0.99999	0.998567	0.409063	0.562489	0.839223	0.192712	-	2.738e-05	1.42176e-05	0.0888759	0.0389263	0.000433162	0.0141234	0.00369405	0.0806471	2.738e-05	-	1	0.17731	0.329847	0.995005	0.00811588	0.0020413	0.0503629	1.42176e-05
PI(39:6)	-	1	0.859274	0.486857	0.988517	0.614855	0.999792	0.999881	0.405987	1	-	0.93222	0.617671	0.962944	0.484093	0.997932	0.999998	0.294658	0.859274	0.93222	-	0.999396	0.294558	0.0363715	0.541184	0.98582	0.0152147	0.486857	0.617671	0.999396	-	0.0828974	0.00653755	0.201048	0.79925	0.00247156	0.988517	0.962944	0.294558	0.0828974	-	0.988073	0.999972	0.873082	0.932275	0.614855	0.484093	0.0363715	0.00653755
PI(18:0_22:4)	-	0.999418	0.997452	0.499721	0.364785	0.0582873	1	0.930269	0.514577	0.999418	-	1	0.178435	0.112194	0.224399	0.999987	0.615334	0.876288	0.997452	1	-	0.132887	0.0812262	0.290098	0.99985	0.522116	0.926867	0.499721	0.178435	0.132887	-	1	0.000119706	0.350271	0.996537	0.00441662	0.364785	0.112194	0.0812262	1	-	5.78502e-05	0.239786	0.982735	0.00227355	0.0582873	0.224399	0.290098	0.000119706
PI(20:0_20:4)	-	0.70172	0.253008	0.995365	0.535385	0.000793168	0.456783	0.547867	0.130705	0.70172	-	0.997747	0.989132	0.999999	0.110257	0.999986	1	0.974728	0.253008	0.997747	-	0.751418	0.999896	0.437003	0.999988	0.999861	0.999995	0.995365	0.989132	0.751418	-	0.953055	0.0097728	0.920427	0.957134	0.539741	0.535385	0.999999	0.999896	0.953055	-	0.189051	1	1	0.995612	0.000793168	0.110257	0.437003	0.0097728
PI(18:0_22:5) (n3)	-	0.996357	0.99996	0.998691	0.999858	0.0603875	0.90934	0.89903	0.297004	0.996357	-	0.945101	0.854767	0.92356	0.318427	0.999738	0.43555	0.786565	0.99996	0.945101	-	0.999999	1	0.0197216	0.691777	0.988517	0.127902	0.998691	0.854767	0.999999	-	1	0.0095778	0.523625	0.998679	0.0710664	0.999858	0.92356	1	1	-	0.0159279	0.642083	0.993437	0.107812	0.0603875	0.318427	0.0197216	0.0095778
PI(18:0_22:5) (n6)	-	0.999917	0.99969	0.527187	0.981717	0.490694	0.998581	0.0527593	0.81965	0.999917	-	0.979381	0.81978	0.999763	0.228718	1	0.156401	0.52702	0.99969	0.979381	-	0.214121	0.806363	0.836994	0.936463	0.0116614	0.984413	0.527187	0.81978	0.214121	-	0.982367	0.00448751	0.913836	0.952645	0.0204975	0.981717	0.999763	0.806363	0.982367	-	0.0708747	0.999996	0.414431	0.22235	0.490694	0.228718	0.836994	0.00448751
PI(18:0_22:6)	-	1	0.999601	0.993107	0.991603	0.165604	0.945908	0.931705	0.271617	1	-	0.999027	0.996269	0.995338	0.141253	0.92499	0.951274	0.236435	0.999601	0.999027	-	0.865954	0.854116	0.456326	0.999224	0.638831	0.624894	0.993107	0.996269	0.865954	-	1	0.0198535	0.482674	0.999976	0.0393412	0.991603	0.995338	0.854116	1	-	0.0184592	0.46565	0.999986	0.0367374	0.165604	0.141253	0.456326	0.0198535
LPI(18:0) [sn2]	-	0.999989	0.999999	0.853728	1	0.99997	1	0.997163	0.999999	0.999989	-	1	0.64546	0.999856	1	0.999969	0.965255	0.999325	0.999999	1	-	0.701029	0.999965	1	0.999995	0.978484	0.999775	0.853728	0.64546	0.701029	-	0.911462	0.612326	0.876352	0.998217	0.945991	1	0.999856	0.999965	0.911462	-	0.999708	1	0.999359	1	0.99997	1	1	0.612326
LPI(18:0) [sn1]	-	1	0.99996	0.497471	0.152523	0.50169	0.702869	1	1	1	-	0.999933	0.517044	0.162337	0.482255	0.721397	1	1	0.99996	0.999933	-	0.252882	0.0570586	0.77538	0.424335	0.998943	0.999999	0.497471	0.517044	0.252882	-	0.998694	0.00411951	0.999996	0.653625	0.397463	0.152523	0.162337	0.0570586	0.998694	-	0.00048004	0.983388	0.243724	0.107954	0.50169	0.482255	0.77538	0.00411951
LPI(18:1) [sn2]	-	0.999955	0.999997	0.997674	0.994961	0.865321	0.999991	0.999985	0.409492	0.999955	-	1	0.999997	0.933054	0.981147	0.996519	0.995685	0.191248	0.999997	1	-	0.999955	0.962994	0.961802	0.998993	0.998684	0.244247	0.997674	0.999997	0.999955	-	0.806961	0.998292	0.970723	0.96652	0.0989385	0.994961	0.933054	0.962994	0.806961	-	0.362105	0.999906	0.999937	0.897746	0.865321	0.981147	0.961802	0.998292
LPI(18:1) [sn1]	-	0.999998	1	1	0.984879	1	7.99929e-05	0.999292	1	0.999998	-	1	0.999916	0.933528	0.999999	0.000203932	0.999992	0.999821	1	1	-	0.999998	0.973117	1	0.000110293	0.999792	0.999994	1	0.999916	0.999998	-	0.996356	1	4.21661e-05	0.995429	1	0.984879	0.933528	0.973117	0.996356	-	0.981333	2.84013e-06	0.786469	0.997675	1	0.999999	1	1
LPI(18:2) [sn2]	-	0.520142	0.944267	0.683963	0.999993	0.446145	0.99993	0.926935	0.999133	0.520142	-	0.995874	0.999999	0.311983	0.00352187	0.25364	0.0400484	0.177195	0.944267	0.995874	-	0.999705	0.809902	0.0350203	0.743963	0.244817	0.626506	0.683963	0.999999	0.999705	-	0.458536	0.0074109	0.386171	0.0743614	0.284266	0.999993	0.311983	0.809902	0.458536	-	0.671459	1	0.988371	0.999997	0.446145	0.00352187	0.0350203	0.0074109
LPI(18:2) [sn1]	-	0.803869	0.0474498	0.059006	0.905349	0.999359	0.979639	0.999676	0.996366	0.803869	-	0.751624	0.800857	1	0.412514	0.99974	0.981574	0.3138	0.0474498	0.751624	-	1	0.607746	0.00872485	0.399578	0.173911	0.00525677	0.059006	0.800857	1	-	0.664955	0.0112216	0.453715	0.206987	0.00680971	0.905349	1	0.607746	0.664955	-	0.558806	0.999996	0.996502	0.446669	0.999359	0.412514	0.00872485	0.0112216
LPI(20:4) [sn2]	-	0.976653	0.999999	1	0.986954	0.701711	0.932716	1	0.982606	0.976653	-	0.923084	0.985876	1	0.998467	0.341004	0.967349	0.501637	0.999999	0.923084	-	0.999995	0.948831	0.541061	0.980706	1	0.997272	1	0.985876	0.999995	-	0.992692	0.751609	0.90659	1	0.971924	0.986954	1	0.948831	0.992692	-	0.996308	0.395475	0.98082	0.563692	0.701711	0.998467	0.541061	0.751609
LPI(20:4) [sn1]	-	0.996606	0.999992	1	0.990143	0.894227	0.629618	0.954115	0.962749	0.996606	-	0.964494	0.995852	1	0.999504	0.187252	0.562823	0.590865	0.999992	0.964494	-	0.999995	0.933032	0.717021	0.834697	0.994763	0.996317	1	0.995852	0.999995	-	0.988412	0.88513	0.644895	0.959039	0.966982	0.990143	1	0.933032	0.988412	-	0.999927	0.141511	0.473958	0.501352	0.894227	0.999504	0.717021	0.88513
PS(36:1)	-	0.999952	0.987533	0.768668	1	0.499295	0.868789	0.040047	1	0.999952	-	0.999838	0.487175	0.999995	0.779231	0.617825	0.0121542	0.999966	0.987533	0.999838	-	0.208187	0.994603	0.968296	0.299418	0.0026333	0.989081	0.768668	0.487175	0.208187	-	0.69991	0.0140333	1	0.749958	0.757408	1	0.999995	0.994603	0.69991	-	0.574697	0.814407	0.0297113	1	0.499295	0.779231	0.968296	0.0140333
PS(36:2)	-	0.999219	0.999992	0.999976	0.99349	0.99999	0.538529	0.146283	0.676579	0.999219	-	0.999998	0.978798	1	0.999998	0.190932	0.0317622	0.283132	0.999992	0.999998	-	0.997556	0.999835	1	0.325014	0.0662591	0.448952	0.999976	0.978798	0.997556	-	0.933678	0.997362	0.791282	0.314986	0.890239	0.99349	1	0.999835	0.933678	-	0.999854	0.118586	0.0172041	0.184672	0.99999	0.999998	1	0.997362
PS(38:3)	-	0.999914	0.99995	0.967564	0.989748	0.764884	0.914562	0.15305	1	0.999914	-	1	0.799807	0.88821	0.955478	0.673058	0.0511721	0.999003	0.99995	1	-	0.817082	0.900676	0.948019	0.693958	0.0555354	0.999311	0.967564	0.799807	0.817082	-	1	0.148337	1	0.773379	0.989534	0.989748	0.88821	0.900676	1	-	0.217211	0.999976	0.657462	0.997746	0.764884	0.955478	0.948019	0.148337
PS(38:4)	-	0.995021	1	0.89601	0.998722	0.133607	0.96537	0.578621	0.993079	0.995021	-	0.991945	0.407564	1	0.552251	0.570169	0.14547	1	1	0.991945	-	0.91779	0.997638	0.11663	0.975285	0.619738	0.989141	0.89601	0.407564	0.91779	-	0.500946	0.00337883	0.999999	0.999677	0.382475	0.998722	1	0.997638	0.500946	-	0.45605	0.667182	0.196799	1	0.133607	0.552251	0.11663	0.00337883
PS(38:5)	-	1	0.997024	0.180756	0.294851	0.274862	0.224984	1	0.999966	1	-	0.998553	0.209791	0.257928	0.239628	0.258787	1	0.999881	0.997024	0.998553	-	0.608255	0.0571882	0.0517816	0.681042	0.997858	0.952763	0.180756	0.209791	0.608255	-	0.000200908	0.000176104	1	0.194075	0.0712751	0.294851	0.257928	0.0571882	0.000200908	-	1	0.000289915	0.277017	0.548299	0.274862	0.239628	0.0517816	0.000176104
PS(40:5)	-	0.998799	0.999995	0.977804	0.999993	0.630346	0.910662	0.294514	1	0.998799	-	0.999992	0.721757	0.980953	0.952783	0.53157	0.0716399	0.998836	0.999995	0.999992	-	0.897338	0.998847	0.826464	0.75503	0.156605	0.999995	0.977804	0.721757	0.897338	-	0.998434	0.107537	0.999998	0.901662	0.977415	0.999993	0.980953	0.998847	0.998434	-	0.40712	0.983778	0.497977	0.999992	0.630346	0.952783	0.826464	0.107537
PS(40:6)	-	0.9986	1	0.868413	0.999982	0.820938	0.995934	0.82788	1	0.9986	-	0.998651	0.451325	0.973479	0.993867	0.845765	0.397602	0.999904	1	0.998651	-	0.866838	0.999981	0.822784	0.995807	0.82606	1	0.868413	0.451325	0.866838	-	0.975774	0.0890141	0.999183	1	0.760373	0.999982	0.973479	0.999981	0.975774	-	0.585707	0.999966	0.961386	0.999516	0.820938	0.993867	0.822784	0.0890141
PG(34:1)	-	0.0194945	0.00388713	0.999997	0.00158328	1.7704e-06	0.899781	0.000676826	5.49298e-06	0.0194945	-	0.999712	0.00824304	0.99425	0.113745	0.400097	0.967346	0.225637	0.00388713	0.999712	-	0.00152406	0.999998	0.336737	0.144345	0.999702	0.541692	0.999997	0.00824304	0.00152406	-	0.000603009	6.25736e-07	0.752152	0.000252319	1.94387e-06	0.00158328	0.99425	0.999998	0.000603009	-	0.515651	0.0746935	0.999999	0.73068	1.7704e-06	0.113745	0.336737	6.25736e-07
PG(36:1)	-	0.998281	0.993769	1	7.24087e-13	0.891563	0.999655	0.00012852	0.998624	0.998281	-	1	0.999656	7.24087e-13	0.998773	1	1.16776e-05	1	0.993769	1	-	0.998202	7.24087e-13	0.999793	0.999998	7.08926e-06	1	1	0.999656	0.998202	-	7.24087e-13	0.938073	0.99996	8.00961e-05	0.999743	7.24087e-13	7.24087e-13	7.24087e-13	7.24087e-13	-	7.24087e-13	7.24087e-13	3.57925e-10	7.24087e-13	0.891563	0.998773	0.999793	0.938073
PG(36:2)	-	0.99995	0.998106	0.963509	1	7.08177e-10	2.2345e-05	7.2839e-11	1.10267e-12	0.99995	-	0.999998	0.99853	0.99969	1.68732e-10	4.98128e-06	1.84444e-11	8.23452e-13	0.998106	0.999998	-	0.999968	0.994471	6.86869e-11	1.90456e-06	8.04901e-12	7.66609e-13	0.963509	0.99853	0.999968	-	0.935455	1.88342e-11	4.59108e-07	2.73714e-12	7.35967e-13	1	0.99969	0.994471	0.935455	-	1.05564e-09	3.36914e-05	1.0725e-10	1.27243e-12	7.08177e-10	1.68732e-10	6.86869e-11	1.88342e-11
PG(34:2)	-	0.31307	0.0214017	0.634524	0.000762806	0.000142718	0.0572051	0.0596083	0.000394824	0.31307	-	0.954423	0.999839	0.357217	0.135396	0.995966	0.996505	0.251533	0.0214017	0.954423	-	0.73786	0.967899	0.778963	0.999985	0.999979	0.917992	0.634524	0.999839	0.73786	-	0.135058	0.039825	0.917011	0.922358	0.0853559	0.000762806	0.357217	0.967899	0.135058	-	0.999842	0.849344	0.841456	1	0.000142718	0.135396	0.778963	0.039825
CE(14:0)	-	1	7.24087e-13	0.999271	0.921599	0.999926	0.982816	0.999312	0.978878	1	-	7.24087e-13	0.999976	0.974043	0.998534	0.941636	0.993772	0.93236	7.24087e-13	7.24087e-13	-	7.24087e-13	7.24087e-13	7.24087e-13	7.24087e-13	7.24087e-13	7.24087e-13	0.999271	0.999976	7.24087e-13	-	0.99884	0.970614	0.773635	0.935531	0.754005	0.921599	0.974043	7.24087e-13	0.99884	-	0.692768	0.348928	0.586958	0.33004	0.999926	0.998534	7.24087e-13	0.970614
CE(15:0)	-	1	1	0.965869	0.630918	0.999564	1	1	1	1	-	1	0.934267	0.539088	0.998003	0.999991	1	1	1	1	-	0.960088	0.610691	0.999368	1	1	1	0.965869	0.934267	0.960088	-	0.997717	0.999783	0.990684	0.979955	0.969156	0.630918	0.539088	0.610691	0.997717	-	0.930251	0.763406	0.692394	0.64347	0.999564	0.998003	0.999368	0.999783
CE(16:0)	-	0.650917	0.747487	0.0641315	0.999999	0.784889	0.989061	0.994201	0.267789	0.650917	-	1	0.000289902	0.810649	1	0.146917	0.984678	0.999291	0.747487	1	-	0.00047923	0.882581	1	0.201337	0.994968	0.996645	0.0641315	0.000289902	0.00047923	-	0.0325749	0.000591387	0.414563	0.00637223	3.56603e-05	0.999999	0.810649	0.882581	0.0325749	-	0.907199	0.949874	0.999599	0.415094	0.784889	1	1	0.000591387
CE(16:1)	-	1	0.999999	0.919499	0.757897	1	0.999969	1	0.999403	1	-	0.999998	0.904042	0.730817	0.999999	0.999987	1	0.999661	0.999999	0.999998	-	0.975199	0.881325	1	0.998994	0.999998	0.99365	0.919499	0.904042	0.975199	-	0.999991	0.96885	0.720049	0.905504	0.590642	0.757897	0.730817	0.881325	0.999991	-	0.863772	0.491118	0.733298	0.367115	1	0.999999	1	0.96885
CE(16:2)	-	0.999995	0.999997	0.777767	0.517239	0.99995	1	0.999997	1	0.999995	-	1	0.923209	0.730443	1	0.999892	1	1	0.999997	1	-	0.915161	0.715114	1	0.999928	1	1	0.777767	0.923209	0.915161	-	0.999972	0.953381	0.681022	0.917326	0.881689	0.517239	0.730443	0.715114	0.999972	-	0.795834	0.415055	0.719169	0.657609	0.99995	1	1	0.953381
CE(17:0)	-	0.999996	0.999688	0.998238	0.947272	1	0.999973	1	1	0.999996	-	0.999999	0.979932	0.830973	0.999996	1	1	1	0.999688	0.999999	-	0.930179	0.689	0.999671	1	0.999978	0.999963	0.998238	0.979932	0.930179	-	0.999873	0.998307	0.966222	0.992619	0.994019	0.947272	0.830973	0.689	0.999873	-	0.948242	0.781906	0.896048	0.906054	1	0.999996	0.999671	0.998307
CE(17:1)	-	0.999998	1	0.9782	0.819961	0.99999	1	1	1	0.999998	-	1	0.911001	0.64493	0.99907	0.999996	0.999977	1	1	1	-	0.951246	0.734222	0.999846	1	0.999999	1	0.9782	0.911001	0.951246	-	0.999857	0.998702	0.98162	0.988755	0.965105	0.819961	0.64493	0.734222	0.999857	-	0.952456	0.834212	0.869155	0.773925	0.99999	0.99907	0.999846	0.998702
CE(18:0)	-	0.976473	0.959471	0.999998	2.14259e-05	0.914437	0.861694	4.05931e-09	0.81853	0.976473	-	1	0.997286	5.80251e-07	0.999999	0.999973	1.2709e-10	0.999878	0.959471	1	-	0.993617	4.09795e-07	1	0.999997	9.18171e-11	0.999979	0.999998	0.997286	0.993617	-	7.81363e-06	0.979755	0.957811	1.51549e-09	0.936141	2.14259e-05	5.80251e-07	4.09795e-07	7.81363e-06	-	2.29642e-07	1.44672e-07	0.24161	1.06453e-07	0.914437	0.999999	1	0.979755
CE(18:1)	-	0.996136	0.997804	0.999999	0.999998	4.19843e-09	1.94986e-07	2.9289e-08	1.3104e-12	0.996136	-	1	0.999786	0.970819	3.00764e-10	1.29181e-08	2.00532e-09	7.75713e-13	0.997804	1	-	0.999916	0.979589	3.68793e-10	1.59559e-08	2.46913e-09	7.8626e-13	0.999999	0.999786	0.999916	-	0.999699	1.73999e-09	7.90226e-08	1.19781e-08	9.85323e-13	0.999998	0.970819	0.979589	0.999699	-	1.12847e-08	5.34861e-07	7.97394e-08	2.17415e-12	4.19843e-09	3.00764e-10	3.68793e-10	1.73999e-09
CE(18:2)	-	0.403741	0.98808	0.295065	0.993406	0.451733	0.129347	0.0594809	0.214532	0.403741	-	0.932787	1	0.906657	1	0.999409	0.988044	0.999988	0.98808	0.932787	-	0.862168	1	0.95249	0.620251	0.403475	0.773713	0.295065	1	0.862168	-	0.823153	0.999999	0.999966	0.997416	1	0.993406	0.906657	1	0.823153	-	0.931448	0.565892	0.355244	0.725328	0.451733	1	0.95249	0.999999
CE(18:3)	-	0.9391	0.999941	0.971126	1	0.999836	0.996075	0.811583	0.887206	0.9391	-	0.996324	1	0.862351	0.997968	0.999948	0.999996	1	0.999941	0.996324	-	0.999182	0.998917	1	0.999992	0.967511	0.98782	0.971126	1	0.999182	-	0.920449	0.999625	0.999998	0.999915	0.999997	1	0.862351	0.998917	0.920449	-	0.997905	0.981303	0.684965	0.783518	0.999836	0.997968	1	0.999625
CE(20:1)	-	1	0.999371	0.999946	0.926496	0.204551	0.722882	0.38671	0.447579	1	-	0.999345	0.999949	0.92751	0.205901	0.724943	0.388714	0.449709	0.999371	0.999345	-	0.975335	0.60257	0.0508843	0.331596	0.12014	0.148828	0.999946	0.999949	0.975335	-	0.994444	0.436886	0.930571	0.674563	0.736364	0.926496	0.92751	0.60257	0.994444	-	0.917471	0.999957	0.987507	0.993906	0.204551	0.205901	0.0508843	0.436886
CE(20:2)	-	0.999554	1	0.954858	0.800993	0.830218	1	0.999999	0.99999	0.999554	-	0.999933	0.692333	0.4278	0.463476	0.999968	0.993687	0.988025	1	0.999933	-	0.919558	0.725141	0.758922	1	0.999976	0.99989	0.954858	0.692333	0.919558	-	0.999973	0.999992	0.905291	0.990801	0.995337	0.800993	0.4278	0.725141	0.999973	-	1	0.69899	0.918018	0.943527	0.830218	0.463476	0.758922	0.999992
CE(20:3)	-	0.976679	0.983421	0.999989	1	0.0223257	0.998192	0.977625	0.893731	0.976679	-	1	0.998601	0.988866	0.00096371	0.691445	0.474599	0.279529	0.983421	1	-	0.999243	0.992592	0.00115358	0.726691	0.511475	0.308466	0.999989	0.998601	0.999243	-	0.999999	0.00800303	0.973059	0.883589	0.706097	1	0.988866	0.992592	0.999999	-	0.0161622	0.994854	0.958051	0.843371	0.0223257	0.00096371	0.00115358	0.00800303
CE(20:4)	-	0.951874	0.998989	0.132002	0.995744	0.518963	0.999957	0.991894	0.991264	0.951874	-	0.999792	0.778788	0.999983	0.0507015	0.997267	0.484987	0.478362	0.998989	0.999792	-	0.438691	1	0.171595	1	0.817862	0.812559	0.132002	0.778788	0.438691	-	0.535978	0.000419747	0.306549	0.0138696	0.0134744	0.995744	0.999983	1	0.535978	-	0.12479	0.999985	0.733342	0.727123	0.518963	0.0507015	0.171595	0.000419747
CE(20:5)	-	0.595825	0.423729	0.109089	0.978423	0.999367	0.939086	0.645635	0.999997	0.595825	-	0.999999	0.984482	0.992807	0.233754	0.998844	1	0.783874	0.423729	0.999999	-	0.998078	0.962693	0.137064	0.988852	0.999993	0.620129	0.109089	0.984482	0.998078	-	0.631366	0.0232826	0.758973	0.975522	0.205546	0.978423	0.992807	0.962693	0.631366	-	0.759032	1	0.996079	0.997736	0.999367	0.233754	0.137064	0.0232826
CE(22:0)	-	0.999996	0.999997	0.70206	0.877081	0.979881	1	0.999804	0.999996	0.999996	-	0.9993	0.49196	0.706621	0.906481	0.999996	0.994199	1	0.999997	0.9993	-	0.868296	0.966694	0.998095	0.999997	1	0.999354	0.70206	0.49196	0.868296	-	0.999995	0.99804	0.702779	0.943935	0.496468	0.877081	0.706621	0.966694	0.999995	-	0.999978	0.877558	0.991563	0.710929	0.979881	0.906481	0.998095	0.99804
CE(22:1)	-	1	1	0.827356	0.990401	0.543401	0.994033	0.997372	0.829903	1	-	1	0.807013	0.987394	0.517308	0.991939	0.996265	0.809705	1	1	-	0.90123	0.997605	0.65578	0.998724	0.999577	0.903084	0.827356	0.807013	0.90123	-	0.999372	0.999929	0.998727	0.996777	1	0.990401	0.987394	0.997605	0.999372	-	0.972941	1	1	0.999409	0.543401	0.517308	0.65578	0.999929
CE(22:4)	-	0.71959	0.0129558	0.145169	0.0843979	0.0057904	1	0.772782	0.995433	0.71959	-	0.534939	0.97748	0.925923	2.19007e-05	0.75644	1	0.230079	0.0129558	0.534939	-	0.986919	0.998157	2.30136e-08	0.0154001	0.476265	0.00109196	0.145169	0.97748	0.986919	-	1	6.0878e-07	0.16508	0.963257	0.0192556	0.0843979	0.925923	0.998157	1	-	2.65522e-07	0.097294	0.895323	0.00971476	0.0057904	2.19007e-05	2.30136e-08	6.0878e-07
CE(22:5) (n3)	-	0.523494	0.16416	0.0573722	0.232986	0.00770563	1	0.999232	0.336571	0.523494	-	0.998633	0.960917	0.999845	1.09536e-05	0.424203	0.891302	0.00203132	0.16416	0.998633	-	0.99993	1	1.03735e-06	0.117875	0.488662	0.000222643	0.0573722	0.960917	0.99993	-	0.99921	2.13879e-07	0.0388007	0.231899	4.7876e-05	0.232986	0.999845	1	0.99921	-	1.90335e-06	0.171952	0.60571	0.000397624	0.00770563	1.09536e-05	1.03735e-06	2.13879e-07
CE(22:5) (n6)	-	0.913002	0.036547	0.0176375	0.00557446	0.99918	0.781227	0.899175	0.87367	0.913002	-	0.525604	0.356767	0.171523	0.998628	0.999998	1	1	0.036547	0.525604	-	0.999999	0.99887	0.16514	0.715167	0.551484	0.594216	0.0176375	0.356767	0.999999	-	0.999976	0.0911581	0.538508	0.379452	0.418227	0.00557446	0.171523	0.99887	0.999976	-	0.0338656	0.297167	0.185665	0.210788	0.99918	0.998628	0.16514	0.0911581
CE(22:6)	-	0.97661	0.587573	0.61442	0.995734	0.998598	0.885202	0.966514	1	0.97661	-	0.992884	0.994816	1	0.999989	0.268613	0.428113	0.994044	0.587573	0.992884	-	1	0.9667	0.940672	0.0382972	0.0779925	0.718734	0.61442	0.994816	1	-	0.973254	0.950664	0.0425064	0.0857971	0.743298	0.995734	1	0.9667	0.973254	-	1	0.402021	0.586867	0.999443	0.998598	0.999989	0.940672	0.950664
CE(24:0)	-	0.999999	1	0.994306	0.568707	0.999999	1	1	1	0.999999	-	1	0.968484	0.400109	0.99983	1	0.999968	1	1	1	-	0.987316	0.49612	0.999988	1	0.999999	1	0.994306	0.968484	0.987316	-	0.967909	0.999554	0.993355	0.998583	0.992331	0.568707	0.400109	0.49612	0.967909	-	0.734068	0.555567	0.670063	0.54301	0.999999	0.99983	0.999988	0.999554
CE(24:1)	-	0.999658	0.999426	0.998567	0.959858	0.996937	1	1	1	0.999658	-	1	0.934088	0.7203	0.909192	0.999765	0.99993	0.996859	0.999426	1	-	0.921676	0.694378	0.894059	0.999594	0.999865	0.995508	0.998567	0.934088	0.921676	-	0.999929	1	0.9981	0.996056	0.999893	0.959858	0.7203	0.694378	0.999929	-	0.999983	0.953934	0.933833	0.98792	0.996937	0.909192	0.894059	1
CE(24:4)	-	0.647948	0.0983299	0.522862	0.395023	0.958546	0.878305	0.173862	0.94986	0.647948	-	0.967886	1	0.99998	0.0876351	0.999968	0.994184	0.999222	0.0983299	0.967886	-	0.989906	0.998101	0.00429065	0.830892	0.999999	0.705234	0.522862	1	0.989906	-	1	0.0555834	0.99947	0.998994	0.995171	0.395023	0.99998	0.998101	1	-	0.0332141	0.995922	0.999932	0.9801	0.958546	0.0876351	0.00429065	0.0555834
CE(24:5)	-	0.698953	0.303307	0.260974	0.761153	0.992406	0.78308	0.244657	0.928376	0.698953	-	0.999257	0.998167	1	0.190285	1	0.997436	0.99991	0.303307	0.999257	-	1	0.997829	0.044733	0.996903	1	0.968324	0.260974	0.998167	1	-	0.995379	0.0359252	0.993707	1	0.951474	0.761153	1	0.997829	0.995379	-	0.232186	1	0.993868	0.999986	0.992406	0.190285	0.044733	0.0359252
CE(24:6)	-	0.881432	0.699563	0.875408	0.780699	0.915072	0.343094	0.100852	0.747775	0.881432	-	0.999993	1	1	1	0.991268	0.832615	0.999999	0.699563	0.999993	-	0.999995	1	0.999956	0.999696	0.95442	1	0.875408	1	0.999995	-	1	1	0.992153	0.839716	0.999999	0.780699	1	1	1	-	0.999998	0.998527	0.917532	1	0.915072	1	0.999956	1
COH	-	1	0.999764	0.94389	0.902397	0.999756	0.991248	0.959851	0.999992	1	-	0.998223	0.887947	0.827317	0.999987	0.973565	0.913725	0.999818	0.999764	0.998223	-	0.998694	0.995417	0.972165	0.999989	0.999405	1	0.94389	0.887947	0.998694	-	1	0.69192	0.999995	1	0.992828	0.902397	0.827317	0.995417	1	-	0.603964	0.999933	1	0.981952	0.999756	0.999987	0.972165	0.69192
AcylCarnitine(12:0)	-	1.10295e-07	1	1	0.994904	0.995808	0.999725	0.964061	0.992164	1.10295e-07	-	6.39869e-08	1.10267e-07	1.90556e-06	7.13739e-09	1.68971e-08	2.41399e-09	5.47642e-09	1	6.39869e-08	-	1	0.983958	0.999108	0.999979	0.985774	0.997978	1	1.10267e-07	1	-	0.994901	0.995811	0.999725	0.964074	0.992168	0.994904	1.90556e-06	0.983958	0.994901	-	0.769761	0.89339	0.563508	0.722837	0.995808	7.13739e-09	0.999108	0.995811
AcylCarnitine(13:0)	-	0.999996	0.988374	0.999795	0.937253	0.970767	0.754037	0.550032	0.816123	0.999996	-	0.934007	1	0.989274	0.882003	0.548839	0.349996	0.623245	0.988374	0.934007	-	0.85592	0.41576	1	0.998034	0.978161	0.999411	0.999795	1	0.85592	-	0.99813	0.778636	0.412626	0.242177	0.483452	0.937253	0.989274	0.41576	0.99813	-	0.327858	0.105409	0.0492481	0.135054	0.970767	0.882003	1	0.778636
AcylCarnitine(14:0)	-	1	7.24087e-13	0.94816	0.999868	0.99982	0.999865	1	0.998493	1	-	7.24087e-13	0.951323	0.999892	0.999852	0.999836	1	0.998274	7.24087e-13	7.24087e-13	-	7.24087e-13	7.24087e-13	7.24087e-13	7.24087e-13	7.24087e-13	7.24087e-13	0.94816	0.951323	7.24087e-13	-	0.99835	0.998666	0.728587	0.922945	0.602719	0.999868	0.999892	7.24087e-13	0.99835	-	1	0.982778	0.999539	0.950283	0.99982	0.999852	7.24087e-13	0.998666
AcylCarnitine(14:1)	-	1	0.968059	1	0.988792	0.999999	0.940768	0.912062	0.999965	1	-	0.930803	1	0.996879	0.999953	0.973762	0.845629	0.99959	0.968059	0.930803	-	0.970536	0.508638	0.994743	0.326049	1	0.998606	1	1	0.970536	-	0.987588	0.999999	0.936741	0.917071	0.999974	0.988792	0.996879	0.508638	0.987588	-	0.9472	0.999997	0.36968	0.903447	0.999999	0.999953	0.994743	0.999999
AcylCarnitine(14:2)	-	0.156487	0.865582	0.410958	0.999493	0.999655	1	0.990046	0.999924	0.156487	-	0.927498	0.999782	0.451272	0.431982	0.17397	0.661604	0.369179	0.865582	0.927498	-	0.997523	0.994025	0.992442	0.886984	0.999793	0.984482	0.410958	0.999782	0.997523	-	0.791862	0.774773	0.442794	0.928647	0.712861	0.999493	0.451272	0.994025	0.791862	-	1	0.999738	0.999996	1	0.999655	0.431982	0.992442	0.774773
AcylCarnitine(15:0) (a)	-	0.999999	0.999832	0.999995	0.91339	0.999604	0.99865	0.853335	0.984695	0.999999	-	0.996294	0.999479	0.78922	0.999997	0.999971	0.949458	0.998341	0.999832	0.996294	-	1	0.995686	0.97019	0.949021	0.542543	0.84299	0.999995	0.999479	1	-	0.982753	0.991023	0.981707	0.668928	0.919612	0.91339	0.78922	0.995686	0.982753	-	0.600463	0.529482	0.134393	0.345083	0.999604	0.999997	0.97019	0.991023
AcylCarnitine(15:0) (b)	-	1	0.999992	0.679948	0.93045	0.999755	0.999794	0.999996	0.999853	1	-	0.999929	0.60635	0.89232	0.999028	0.999966	1	0.999978	0.999992	0.999929	-	0.871168	0.989645	1	0.992594	0.998954	0.993804	0.679948	0.60635	0.871168	-	0.999841	0.939023	0.341822	0.473072	0.354971	0.93045	0.89232	0.989645	0.999841	-	0.997915	0.668294	0.798241	0.683247	0.999755	0.999028	1	0.939023
AcylCarnitine(16:0)	-	0.99656	0.434154	9.48208e-12	0.995499	0.275415	5.33426e-08	0.572081	0.402947	0.99656	-	0.0982199	1.49025e-12	1	0.0498447	3.7754e-09	0.957423	0.875538	0.434154	0.0982199	-	1.00541e-08	0.091343	0.999998	8.53842e-05	0.0042147	0.00188361	9.48208e-12	1.49025e-12	1.00541e-08	-	1.41975e-12	2.60332e-08	0.184345	7.4607e-13	7.3419e-13	0.995499	1	0.091343	1.41975e-12	-	0.0460268	3.39855e-09	0.963648	0.888354	0.275415	0.0498447	0.999998	2.60332e-08
AcylCarnitine(16:1)	-	1	0.999998	0.984025	1	0.939066	1	1	0.999789	1	-	0.999999	0.98151	1	0.932572	1	1	0.99971	0.999998	0.999999	-	0.930705	0.999991	0.830825	0.999986	0.999964	0.995548	0.984025	0.98151	0.930705	-	0.99014	0.999999	0.991316	0.994009	0.999933	1	1	0.999991	0.99014	-	0.956326	1	1	0.999929	0.939066	0.932572	0.830825	0.999999
AcylCarnitine(17:0) (a)	-	1	1	1	1	0.50179	0.999998	1	1	1	-	1	1	1	0.558128	1	1	1	1	1	-	1	1	0.502731	0.999998	1	1	1	1	1	-	1	0.540497	1	1	1	1	1	1	1	-	0.521235	0.999999	1	1	0.50179	0.558128	0.502731	0.540497
AcylCarnitine(17:0) (b)	-	1	0.999999	0.997507	0.920385	0.810178	1	1	0.999974	1	-	1	0.998076	0.928775	0.824225	1	1	0.999958	0.999999	1	-	0.999864	0.975691	0.916305	1	1	0.999092	0.997507	0.998076	0.999864	-	0.999704	0.99549	0.997624	0.998147	0.960143	0.920385	0.928775	0.975691	0.999704	-	0.999999	0.922024	0.929899	0.72795	0.810178	0.824225	0.916305	0.99549
AcylCarnitine(18:0)	-	1	1	0.805106	3.90521e-12	0.997247	1	7.26974e-13	1	1	-	1	0.875776	5.76905e-12	0.999413	1	7.28417e-13	1	1	1	-	0.834139	4.51872e-12	0.998402	1	7.27307e-13	1	0.805106	0.875776	0.834139	-	4.86926e-10	0.995533	0.898259	1.08247e-12	0.768254	3.90521e-12	5.76905e-12	4.51872e-12	4.86926e-10	-	3.55249e-11	6.74849e-12	0.360527	3.31124e-12	0.997247	0.999413	0.998402	0.995533
AcylCarnitine(18:1)	-	0.999999	0.999997	0.997776	0.999876	3.39869e-08	5.9048e-08	7.25087e-13	7.24087e-13	0.999999	-	0.999588	0.982075	0.99703	1.35464e-08	2.34629e-08	7.24532e-13	7.24087e-13	0.999997	0.999588	-	0.999961	1	9.80678e-08	1.70852e-07	7.27085e-13	7.24087e-13	0.997776	0.982075	0.999961	-	1	4.20913e-07	7.34931e-07	7.35745e-13	7.24087e-13	0.999876	0.99703	1	1	-	1.84683e-07	3.2214e-07	7.29528e-13	7.24087e-13	3.39869e-08	1.35464e-08	9.80678e-08	4.20913e-07
AcylCarnitine(18:2)	-	0.999859	1	0.995556	0.820216	0.946586	0.999976	0.999561	0.986163	0.999859	-	0.997778	0.999997	0.978168	0.998312	0.991058	1	0.999926	1	0.997778	-	0.977472	0.685071	0.867946	1	0.995353	0.949777	0.995556	0.999997	0.977472	-	0.997888	0.999977	0.946307	1	1	0.820216	0.978168	0.685071	0.997888	-	0.999994	0.574924	0.987032	0.999612	0.946586	0.998312	0.867946	0.999977
Desmosterol(16:0)	-	0.883251	0.998857	0.21116	0.893509	0.991269	0.793115	0.608392	0.43212	0.883251	-	0.997751	0.00598786	1	0.999853	1	0.999893	0.99734	0.998857	0.997751	-	0.0463542	0.998253	1	0.989559	0.943737	0.845821	0.21116	0.00598786	0.0463542	-	0.00646846	0.0253357	0.00339612	0.00134461	0.000568445	0.893509	1	0.998253	0.00646846	-	0.999901	1	0.999841	0.996638	0.991269	0.999853	1	0.0253357
Desmosterol(18:1)	-	0.999995	0.999678	1	1	2.08729e-05	4.0298e-05	7.90439e-08	1.16252e-07	0.999995	-	1	0.999998	0.999986	6.81127e-06	1.32182e-05	2.58782e-08	3.79752e-08	0.999678	1	-	0.999824	0.999442	3.04163e-06	5.91564e-06	1.16783e-08	1.71038e-08	1	0.999998	0.999824	-	1	1.79847e-05	3.47513e-05	6.80792e-08	1.001e-07	1	0.999986	0.999442	1	-	2.4225e-05	4.67278e-05	9.18003e-08	1.35046e-07	2.08729e-05	6.81127e-06	3.04163e-06	1.79847e-05
Desmosterol(18:2)	-	0.980607	0.999703	1	0.999722	0.905007	0.988234	0.867854	1	0.980607	-	0.999925	0.99537	0.999919	0.999995	0.562102	0.263872	0.933627	0.999703	0.999925	-	0.99999	1	0.996263	0.842402	0.536839	0.996121	1	0.99537	0.99999	-	0.999991	0.960603	0.961436	0.764805	0.999948	0.999722	0.999919	1	0.999991	-	0.996099	0.844786	0.540156	0.996284	0.905007	0.999995	0.996263	0.960603
Desmosterol(20:4)	-	0.999934	0.999987	0.996614	0.663323	0.6146	0.970279	1	0.999641	0.999934	-	1	0.999995	0.903832	0.327393	0.999194	0.999698	0.9797	0.999987	1	-	0.999969	0.868936	0.377357	0.997976	0.999916	0.988445	0.996614	0.999995	0.999969	-	0.979697	0.178967	0.999996	0.992257	0.90384	0.663323	0.903832	0.868936	0.979697	-	0.0141446	0.998182	0.596107	0.305429	0.6146	0.327393	0.377357	0.178967
Desmosterol(20:5)	-	0.902685	0.953696	0.999319	0.268958	0.326183	0.999762	0.867496	0.999981	0.902685	-	1	0.997839	0.969901	0.984343	0.995467	1	0.986071	0.953696	1	-	0.9997	0.930384	0.958052	0.999171	0.999999	0.996285	0.999319	0.997839	0.9997	-	0.650208	0.720943	1	0.995274	1	0.268958	0.969901	0.930384	0.650208	-	1	0.595351	0.981911	0.494692	0.326183	0.984343	0.958052	0.720943
Desmosterol(22:6)	-	0.990615	1	1	0.999958	0.999998	0.999997	0.999999	0.997761	0.990615	-	0.99505	0.996111	0.999901	0.948351	0.945803	0.99914	1	1	0.99505	-	1	0.999992	0.999984	0.999981	1	0.999048	1	0.996111	1	-	0.999996	0.999972	0.999967	1	0.999313	0.999958	0.999901	0.999992	0.999996	-	0.998023	0.997813	1	0.999997	0.999998	0.948351	0.999984	0.999972
DG(14:0_16:0)	-	0.995196	7.24087e-13	1.44808e-10	0.996019	1	0.999913	1	1	0.995196	-	7.24087e-13	2.1572e-09	1	0.99687	0.999991	0.998471	0.984238	7.24087e-13	7.24087e-13	-	7.24087e-13	7.24087e-13	7.24087e-13	7.24087e-13	7.24087e-13	7.24087e-13	1.44808e-10	2.1572e-09	7.24087e-13	-	2.00217e-09	1.7018e-10	6.77095e-10	2.17086e-10	8.55481e-11	0.996019	1	7.24087e-13	2.00217e-09	-	0.997448	0.999995	0.998788	0.986369	1	0.99687	7.24087e-13	1.7018e-10
DG(16:0_16:0)	-	0.999998	0.999387	7.24087e-13	1	0.967422	0.999997	0.993188	0.924155	0.999998	-	0.999995	7.24087e-13	0.999993	0.995065	0.999507	0.999591	0.98207	0.999387	0.999995	-	7.24087e-13	0.998845	0.999873	0.989505	0.999999	0.998754	7.24087e-13	7.24087e-13	7.24087e-13	-	7.24087e-13	7.24087e-13	7.24087e-13	7.24087e-13	7.24087e-13	1	0.999993	0.998845	7.24087e-13	-	0.956597	0.999999	0.989698	0.905372	0.967422	0.995065	0.999873	7.24087e-13
DG(16:0_16:1)	-	0.999995	0.999715	4.41456e-10	0.985807	0.999977	0.970116	1	0.993506	0.999995	-	1	1.30186e-09	0.999155	0.997982	0.997026	0.999982	0.951983	0.999715	1	-	2.75669e-09	0.999967	0.987501	0.999758	0.99941	0.88022	4.41456e-10	1.30186e-09	2.75669e-09	-	1.11669e-08	1.2134e-10	1.7033e-08	3.65596e-10	2.79852e-11	0.985807	0.999155	0.999967	1.11669e-08	-	0.898387	1	0.979643	0.649197	0.999977	0.997982	0.987501	1.2134e-10
DG(14:0_18:2)	-	1	3.80795e-05	0.973438	0.759339	0.999951	1	0.998601	0.837755	1	-	7.14414e-05	0.99204	0.856936	0.99931	0.999992	0.992717	0.735104	3.80795e-05	7.14414e-05	-	0.00130703	0.00771252	8.5672e-06	2.20064e-05	3.62371e-06	2.16882e-07	0.973438	0.99204	0.00130703	-	0.999596	0.836168	0.940485	0.693061	0.210891	0.759339	0.856936	0.00771252	0.999596	-	0.476226	0.658905	0.325268	0.0579098	0.999951	0.99931	8.5672e-06	0.836168
DG(16:0_18:1)	-	1	0.999999	2.74906e-10	0.999999	0.999999	7.24087e-13	0.971529	1	1	-	0.999998	3.07155e-10	1	0.999998	7.24087e-13	0.976499	1	0.999999	0.999998	-	1.23902e-10	0.999841	1	7.24087e-13	0.911078	0.999994	2.74906e-10	3.07155e-10	1.23902e-10	-	6.57313e-10	1.21e-10	7.64833e-13	1.01277e-08	3.6662e-10	0.999999	1	0.999841	6.57313e-10	-	0.999823	7.24087e-13	0.995298	1	0.999999	0.999998	1	1.21e-10
DG(16:1_18:1)	-	0.999999	1	0.286748	0.606334	0.62439	0.301111	0.797718	0.277158	0.999999	-	1	0.445929	0.779818	0.794918	0.4638	0.918802	0.43383	1	1	-	0.305326	0.63024	0.648141	0.320239	0.816845	0.295353	0.286748	0.445929	0.305326	-	0.999819	0.999735	1	0.994885	1	0.606334	0.779818	0.63024	0.999819	-	1	0.999881	0.999997	0.999763	0.62439	0.794918	0.648141	0.999735
DG(16:0_18:2)	-	1	1	9.93179e-05	0.820372	0.19372	0.821175	0.778514	0.182658	1	-	0.999996	6.37773e-05	0.881339	0.249595	0.747907	0.847125	0.236322	1	0.999996	-	0.000182044	0.716627	0.132621	0.901307	0.667391	0.124389	9.93179e-05	6.37773e-05	0.000182044	-	5.1149e-07	1.27288e-08	0.0126894	3.91778e-07	1.15292e-08	0.820372	0.881339	0.716627	5.1149e-07	-	0.972173	0.0700543	1	0.967385	0.19372	0.249595	0.132621	1.27288e-08
DG(18:0_18:1)	-	1	1	0.995665	7.24087e-13	0.993936	0.150252	7.24087e-13	0.00617306	1	-	1	0.991482	7.24087e-13	0.988582	0.124764	7.24087e-13	0.00477155	1	1	-	0.983468	7.24087e-13	0.978716	0.100236	7.24087e-13	0.00355071	0.995665	0.991482	0.983468	-	7.24087e-13	1	0.577623	7.24087e-13	0.0572109	7.24087e-13	7.24087e-13	7.24087e-13	7.24087e-13	-	7.24087e-13	7.27085e-13	0.000152604	8.52984e-13	0.993936	0.988582	0.978716	1
DG(18:1_18:1)	-	1	0.99997	1	0.999993	0.00154874	7.29372e-12	9.39693e-13	7.24087e-13	1	-	1	1	0.999845	0.000896338	4.55624e-12	8.51208e-13	7.24087e-13	0.99997	1	-	0.999938	0.997486	0.000414774	2.54985e-12	7.85483e-13	7.24087e-13	1	1	0.999938	-	0.999998	0.00176189	8.19733e-12	9.68448e-13	7.24087e-13	0.999993	0.999845	0.997486	0.999998	-	0.00439646	1.9813e-11	1.33105e-12	7.24087e-13	0.00154874	0.000896338	0.000414774	0.00176189
DG(18:0_18:2)	-	0.999999	0.997577	0.864799	5.21949e-06	0.999984	0.657926	0.14701	0.987844	0.999999	-	0.981679	0.722292	2.09567e-06	1	0.482173	0.0808464	0.946255	0.997577	0.981679	-	0.998345	6.58332e-05	0.965417	0.97362	0.527151	1	0.864799	0.722292	0.998345	-	0.000676416	0.650954	0.999987	0.918812	0.99986	5.21949e-06	2.09567e-06	6.58332e-05	0.000676416	-	1.4257e-06	0.00216585	0.0332049	0.000129601	0.999984	1	0.965417	0.650954
DG(18:1_18:2)	-	0.986813	0.985424	0.999835	1	0.99045	0.999887	1	0.999735	0.986813	-	1	0.854298	0.993711	1	0.865554	0.996998	0.99997	0.985424	1	-	0.847204	0.992927	1	0.858762	0.996562	0.999961	0.999835	0.854298	0.847204	-	0.999366	0.874947	1	0.998345	0.975046	1	0.993711	0.992927	0.999366	-	0.995696	0.999532	1	0.999945	0.99045	1	1	0.874947
DG(18:2_18:2)	-	0.998216	0.99371	0.941733	0.600094	0.97067	0.989597	0.999026	0.999138	0.998216	-	1	0.999828	0.951187	0.999984	1	1	1	0.99371	1	-	0.999985	0.976983	1	1	1	1	0.941733	0.999828	0.999985	-	0.998798	1	0.999997	0.99962	0.999564	0.600094	0.951187	0.976983	0.998798	-	0.995556	0.98482	0.93651	0.933445	0.97067	0.999984	1	1
DG(18:1_18:3)	-	0.986079	0.854865	0.584135	0.999866	0.99787	0.982635	1	0.996815	0.986079	-	0.999857	0.986588	0.999921	1	1	0.997353	1	0.854865	0.999857	-	0.999933	0.985681	0.997658	0.999916	0.933933	0.998471	0.584135	0.986588	0.999933	-	0.874289	0.949839	0.989397	0.7223	0.95935	0.999866	0.999921	0.985681	0.874289	-	1	0.999865	0.999998	0.999999	0.99787	1	0.997658	0.949839
DG(16:0_20:4)	-	0.999968	0.755018	2.54417e-07	0.289234	0.0200342	0.163678	0.598802	0.367582	0.999968	-	0.937528	1.05968e-06	0.127047	0.00608607	0.353269	0.336807	0.172291	0.755018	0.937528	-	7.46788e-05	0.00464154	0.00011469	0.977257	0.0199745	0.00712045	2.54417e-07	1.05968e-06	7.46788e-05	-	8.09035e-11	2.80109e-12	0.00224514	4.14574e-10	1.28218e-10	0.289234	0.127047	0.00464154	8.09035e-11	-	0.959033	0.00016501	0.999857	1	0.0200342	0.00608607	0.00011469	2.80109e-12
DG(18:1_20:3)	-	0.998927	0.999794	1	0.988266	0.878412	0.970612	0.975393	0.99956	0.998927	-	0.950722	0.999898	0.999999	0.482702	0.697382	0.717279	1	0.999794	0.950722	-	0.998248	0.855017	0.991983	0.999682	0.999794	0.966346	1	0.999898	0.998248	-	0.99719	0.790499	0.929965	0.938913	0.999973	0.988266	0.999999	0.855017	0.99719	-	0.316082	0.514409	0.535457	0.99999	0.878412	0.482702	0.991983	0.790499
DG(18:0_20:4)	-	1	0.961911	1	0.941988	0.238885	0.999172	1	0.998613	1	-	0.921798	0.999997	0.973829	0.175109	0.996068	1	0.994173	0.961911	0.921798	-	0.983985	0.31037	0.895401	0.999865	0.95972	0.999937	1	0.999997	0.983985	-	0.893012	0.313692	0.999889	1	0.999777	0.941988	0.973829	0.31037	0.893012	-	0.0121184	0.623349	0.94482	0.591622	0.238885	0.175109	0.895401	0.313692
DG(18:1_20:4)	-	1	0.99996	0.981921	0.0193956	0.628525	0.198052	0.997423	0.920382	1	-	0.999044	0.940752	0.0102414	0.478902	0.301246	0.985135	0.97276	0.99996	0.999044	-	0.999593	0.0594813	0.871493	0.0777431	0.999995	0.71264	0.981921	0.940752	0.999593	-	0.215598	0.993834	0.0171958	0.999999	0.342171	0.0193956	0.0102414	0.0594813	0.215598	-	0.721592	4.33636e-06	0.126799	0.000359843	0.628525	0.478902	0.871493	0.993834
DG(16:0_22:5)	-	1	1	5.94986e-06	0.20444	0.322244	0.404303	0.992181	0.25059	1	-	0.999996	1.22268e-05	0.13223	0.220494	0.539452	0.970083	0.165893	1	0.999996	-	4.16297e-06	0.249325	0.381368	0.343296	0.996639	0.301826	5.94986e-06	1.22268e-05	4.16297e-06	-	8.72591e-10	1.99465e-09	0.00789134	2.84594e-07	1.2425e-09	0.20444	0.13223	0.249325	8.72591e-10	-	0.999999	0.000465436	0.723941	1	0.322244	0.220494	0.381368	1.99465e-09
DG(18:2_20:4)	-	1	0.999593	0.999974	0.787263	0.311284	0.999999	0.445647	0.987981	1	-	0.997045	0.99955	0.675275	0.222512	1	0.335129	0.963952	0.999593	0.997045	-	1	0.980088	0.676819	0.994098	0.812272	0.999988	0.999974	0.99955	1	-	0.948966	0.559806	0.998843	0.709738	0.999758	0.787263	0.675275	0.980088	0.948966	-	0.997109	0.62173	0.99978	0.998971	0.311284	0.222512	0.676819	0.559806
DG(16:0_22:6)	-	0.806622	0.999957	4.00459e-05	0.598195	0.305353	0.143011	0.995518	0.591297	0.806622	-	0.536343	0.006277	0.0256096	0.00670604	0.948689	0.303524	0.0249027	0.999957	0.536343	-	9.22963e-06	0.852808	0.570535	0.0523313	0.999983	0.847979	4.00459e-05	0.006277	9.22963e-06	-	5.82162e-08	1.17034e-08	0.1438	2.47922e-06	5.6196e-08	0.598195	0.0256096	0.852808	5.82162e-08	-	0.999913	0.00069656	0.970373	1	0.305353	0.00670604	0.570535	1.17034e-08
TG(48:2) [NL-16:0]	-	1	0.957077	0.148855	0.64423	0.993068	0.992931	0.938674	1	1	-	0.950517	0.13973	0.624715	0.991351	0.991188	0.930344	1	0.957077	0.950517	-	0.796634	0.998817	0.999998	0.999998	1	0.97995	0.148855	0.13973	0.796634	-	0.990249	0.613689	0.615392	0.836359	0.198337	0.64423	0.624715	0.998817	0.990249	-	0.985891	0.986127	0.999508	0.733065	0.993068	0.991351	0.999998	0.613689
TG(48:2) [NL-18:1]	-	0.0541233	0.995666	0.841279	0.700129	0.926395	0.643407	0.382267	0.525144	0.0541233	-	0.305787	0.73889	0.869962	0.600131	0.904734	0.987859	0.955575	0.995666	0.305787	-	0.998573	0.98831	0.99991	0.979477	0.87235	0.947579	0.841279	0.73889	0.998573	-	0.999999	1	0.999993	0.997641	0.999831	0.700129	0.869962	0.98831	0.999999	-	0.999921	1	0.999883	0.999999	0.926395	0.600131	0.99991	1
TG(48:3) [NL-18:2]	-	0.952547	0.998828	0.465187	0.481881	0.975802	0.991658	0.950271	0.999946	0.952547	-	0.999837	0.989675	0.991419	1	0.999998	1	0.997632	0.998828	0.999837	-	0.87046	0.881309	0.999982	1	0.999811	1	0.465187	0.989675	0.87046	-	1	0.976532	0.945508	0.990374	0.752649	0.481881	0.991419	0.881309	1	-	0.979848	0.951672	0.992024	0.76772	0.975802	1	0.999982	0.976532
TG(50:1) [NL-14:0]	-	0.999657	0.00564132	0.999956	0.11742	0.945386	0.615143	0.00385001	0.683626	0.999657	-	0.00097269	0.982804	0.0290575	0.999094	0.917039	0.000647303	0.946987	0.00564132	0.00097269	-	0.0195835	0.961076	0.000116489	1.22357e-05	1	1.74975e-05	0.999956	0.982804	0.0195835	-	0.279956	0.762568	0.340913	0.0137349	0.402154	0.11742	0.0290575	0.961076	0.279956	-	0.00456451	0.000564914	0.930136	0.000792192	0.945386	0.999094	0.000116489	0.762568
TG(50:4) [NL-14:0]	-	0.997963	7.24087e-13	0.989418	0.997072	0.999954	1	1	1	0.997963	-	7.24087e-13	1	1	0.957946	0.999878	0.999744	0.992999	7.24087e-13	7.24087e-13	-	7.24087e-13	7.24087e-13	7.24087e-13	7.24087e-13	7.24087e-13	7.24087e-13	0.989418	1	7.24087e-13	-	1	0.900738	0.998516	0.997547	0.973923	0.997072	1	7.24087e-13	1	-	0.94934	0.999785	0.999574	0.99067	0.999954	0.957946	7.24087e-13	0.900738
TG(48:2) [NL-14:1]	-	1	0.991522	0.434112	0.151452	0.807629	0.931001	0.83319	0.989232	1	-	0.998936	0.586436	0.240892	0.910165	0.978538	0.926375	0.998488	0.991522	0.998936	-	0.933034	0.636865	0.99883	0.999986	0.99933	1	0.434112	0.586436	0.933034	-	0.999561	0.999541	0.991951	0.999171	0.94215	0.151452	0.240892	0.636865	0.999561	-	0.95443	0.853255	0.942527	0.658789	0.807629	0.910165	0.99883	0.999541
TG(48:2) [NL-16:1]	-	1	0.98664	0.165247	0.29633	0.883998	0.931236	0.802677	0.994707	1	-	0.996486	0.233814	0.394564	0.941995	0.970386	0.885207	0.998978	0.98664	0.996486	-	0.705756	0.870682	0.999946	0.999997	0.999376	1	0.165247	0.233814	0.705756	-	0.999997	0.922093	0.87144	0.964678	0.623954	0.29633	0.394564	0.870682	0.999997	-	0.983574	0.964226	0.995271	0.810018	0.883998	0.941995	0.999946	0.922093
TG(50:3) [NL-14:1]	-	0.999994	0.995321	0.735468	0.26889	0.769396	0.728899	0.864736	0.116434	0.999994	-	0.99989	0.900245	0.457709	0.92006	0.896212	0.966107	0.231027	0.995321	0.99989	-	0.992747	0.771541	0.995402	0.992134	0.999257	0.505806	0.735468	0.900245	0.992747	-	0.997254	1	1	0.999999	0.955638	0.26889	0.457709	0.771541	0.997254	-	0.995464	0.997515	0.982588	0.999968	0.769396	0.92006	0.995402	1
TG(50:3) [NL-18:1]	-	0.999416	0.985123	0.663059	0.607899	0.924211	0.549723	0.625604	0.766492	0.999416	-	0.999987	0.949557	0.927042	0.998703	0.897486	0.934824	0.979194	0.985123	0.999987	-	0.99482	0.99021	0.999996	0.982503	0.991934	0.99892	0.663059	0.949557	0.99482	-	1	0.999828	1	1	1	0.607899	0.927042	0.99021	1	-	0.999477	1	1	0.999999	0.924211	0.998703	0.999996	0.999828
TG(49:1) [NL-15:0]	-	1	0.999985	0.585338	0.585185	0.999937	0.987832	0.992795	0.999997	1	-	0.999826	0.490975	0.490825	0.999515	0.971019	0.981009	0.999939	0.999985	0.999826	-	0.816276	0.816157	1	0.999641	0.999871	1	0.585338	0.490975	0.816276	-	1	0.853889	0.984878	0.976376	0.779707	0.585185	0.490825	0.816157	1	-	0.853783	0.984855	0.976345	0.779578	0.999937	0.999515	1	0.853889
TG(51:2) [NL-15:0]	-	1	1	0.958565	0.52019	0.867127	0.815326	0.822168	0.560679	1	-	1	0.944704	0.480324	0.839086	0.782457	0.789847	0.520269	1	1	-	0.946217	0.484276	0.84202	0.785854	0.793192	0.524293	0.958565	0.944704	0.946217	-	0.993171	0.999998	0.999978	0.999983	0.99582	0.52019	0.480324	0.484276	0.993171	-	0.999598	0.999914	0.999894	1	0.867127	0.839086	0.84202	0.999998
TG(48:0) [NL-16:0]	-	0.999994	0.999996	7.24087e-13	1	0.999778	0.939608	0.999722	0.999892	0.999994	-	1	7.24087e-13	0.999735	1	0.805581	1	1	0.999996	1	-	7.24087e-13	0.999803	1	0.816788	1	1	7.24087e-13	7.24087e-13	7.24087e-13	-	7.24087e-13	7.24087e-13	7.24087e-13	7.24087e-13	7.24087e-13	1	0.999735	0.999803	7.24087e-13	-	0.997437	0.980199	0.997025	0.998407	0.999778	1	1	7.24087e-13
TG(50:0) [NL-18:0]	-	0.994938	0.912787	7.24087e-13	7.29261e-10	0.821051	0.999797	0.995936	0.901864	0.994938	-	0.999871	7.24087e-13	4.98481e-11	0.998218	0.999997	1	0.999796	0.912787	0.999871	-	7.24087e-13	1.07999e-11	1	0.996086	0.999809	1	7.24087e-13	7.24087e-13	7.24087e-13	-	4.32096e-10	7.24087e-13	7.24087e-13	7.24087e-13	7.24087e-13	7.29261e-10	4.98481e-11	1.07999e-11	4.32096e-10	-	5.85887e-12	1.29928e-10	5.41853e-11	9.86211e-12	0.821051	0.998218	1	7.24087e-13
TG(50:1) [NL-18:1]	-	0.99566	0.953555	4.25414e-05	0.999855	0.893951	7.24087e-13	0.991946	0.786415	0.99566	-	0.999986	2.67109e-06	0.999997	0.999651	7.24087e-13	1	0.996153	0.953555	0.999986	-	7.45917e-07	0.998783	1	7.24087e-13	0.999998	0.999961	4.25414e-05	2.67109e-06	7.45917e-07	-	7.59411e-06	3.77841e-07	7.25087e-13	2.04044e-06	1.73238e-07	0.999855	0.999997	0.998783	7.59411e-06	-	0.99282	7.24087e-13	0.999983	0.969179	0.893951	0.999651	1	3.77841e-07
TG(50:2) [NL-18:2]	-	0.99976	0.999999	7.67469e-05	0.982611	0.996037	0.978447	0.996031	0.970011	0.99976	-	0.999999	1.22618e-05	0.82051	0.999999	0.801941	0.999999	0.999711	0.999999	0.999999	-	3.02263e-05	0.928484	0.999811	0.917414	0.999811	0.995308	7.67469e-05	1.22618e-05	3.02263e-05	-	0.00200465	5.05474e-06	0.00223801	5.05168e-06	1.82875e-06	0.982611	0.82051	0.928484	0.00200465	-	0.667974	1	0.66786	0.472586	0.996037	0.999999	0.999811	5.05474e-06
TG(50:2) [NL-18:1]	-	1	0.988113	0.989596	1	0.963686	8.32808e-07	0.0816317	0.10821	1	-	0.968511	0.971643	1	0.92388	4.78617e-07	0.055183	0.0743547	0.988113	0.968511	-	1	0.987056	1	2.11615e-05	0.48591	0.566511	0.989596	0.971643	1	-	0.988643	1	1.98163e-05	0.473395	0.553651	1	1	0.987056	0.988643	-	0.96127	7.97423e-07	0.0792253	0.105161	0.963686	0.92388	1	1
TG(52:1) [NL-18:0]	-	0.904951	0.617922	0.71315	8.81046e-11	0.551656	0.0169678	7.24198e-13	0.563505	0.904951	-	0.999799	0.0708128	1.9621e-12	0.999282	0.000264555	7.24087e-13	0.999418	0.617922	0.999799	-	0.0178651	9.68448e-13	1	4.52939e-05	7.24087e-13	1	0.71315	0.0708128	0.0178651	-	2.72321e-08	0.0135099	0.605639	7.46847e-13	0.0142073	8.81046e-11	1.9621e-12	9.68448e-13	2.72321e-08	-	9.04499e-13	1.80644e-05	0.00176143	9.1438e-13	0.551656	0.999282	1	0.0135099
TG(52:2) [NL-16:0]	-	0.999964	0.999981	1	0.999954	0.987875	7.24087e-13	0.0168511	0.166845	0.999964	-	1	0.999836	1	0.898269	7.24087e-13	0.00495833	0.0642642	0.999981	1	-	0.999904	1	0.91095	7.24087e-13	0.00551274	0.0700368	1	0.999836	0.999904	-	0.999802	0.993831	7.24087e-13	0.0217762	0.201214	0.999954	1	1	0.999802	-	0.893317	7.24087e-13	0.00476721	0.0622378	0.987875	0.898269	0.91095	0.993831
TG(52:3) [NL-18:2]	-	0.960622	0.958915	1	0.999867	0.994559	0.00137798	0.928653	0.99427	0.960622	-	1	0.908178	0.762995	0.999997	3.13449e-05	0.282317	0.541851	0.958915	1	-	0.905174	0.758045	0.999996	3.04551e-05	0.278092	0.536211	1	0.908178	0.905174	-	0.999997	0.979288	0.0025175	0.971771	0.99906	0.999867	0.762995	0.758045	0.999997	-	0.909083	0.00639077	0.996737	0.999992	0.994559	0.999997	0.999996	0.979288
TG(52:4) [NL-16:0]	-	0.851557	1	6.39877e-10	0.114254	0.0249659	0.0208696	0.0725535	0.0625327	0.851557	-	0.904825	6.23823e-12	0.887749	0.531885	0.00022071	0.795128	0.760578	1	0.904825	-	4.18515e-10	0.151378	0.0352336	0.0145587	0.098336	0.0853149	6.39877e-10	6.23823e-12	4.18515e-10	-	7.99028e-13	7.35745e-13	0.000110267	7.65499e-13	7.58393e-13	0.114254	0.887749	0.151378	7.99028e-13	-	0.999404	1.94092e-06	1	0.999999	0.0249659	0.531885	0.0352336	7.35745e-13
TG(48:3) [NL-16:1]	-	0.999912	0.978487	0.201522	0.238338	0.859723	0.908076	0.539917	0.994289	0.999912	-	0.999674	0.450545	0.507045	0.984046	0.99313	0.831058	0.999986	0.978487	0.999674	-	0.807308	0.850805	0.999962	0.999997	0.986894	1	0.201522	0.450545	0.807308	-	1	0.961422	0.932444	0.999418	0.693893	0.238338	0.507045	0.850805	1	-	0.975901	0.954498	0.999814	0.747602	0.859723	0.984046	0.999962	0.961422
TG(50:2) [NL-18:0]	-	0.999973	0.953996	0.787896	0.302603	1	0.999999	0.995199	0.999964	0.999973	-	0.798688	0.530859	0.137509	0.99977	1	0.942536	1	0.953996	0.798688	-	0.999962	0.947857	0.97726	0.867706	0.99999	0.789673	0.787896	0.530859	0.999962	-	0.996615	0.855397	0.624553	0.996617	0.519943	0.302603	0.137509	0.947857	0.996615	-	0.376599	0.184504	0.810081	0.132686	1	0.99977	0.97726	0.855397
TG(50:3) [NL-16:1]	-	0.99993	0.999739	0.34789	0.426753	0.977176	0.852061	0.806006	0.97106	0.99993	-	1	0.640948	0.725414	0.999555	0.980678	0.967355	0.999264	0.999739	1	-	0.697723	0.777352	0.999867	0.989083	0.98015	0.999756	0.34789	0.640948	0.697723	-	1	0.93508	0.995142	0.99786	0.946135	0.426753	0.725414	0.777352	1	-	0.965373	0.998562	0.999489	0.972378	0.977176	0.999555	0.999867	0.93508
TG(52:3) [NL-16:1]	-	0.996939	0.999993	0.97363	0.971509	0.00252571	5.95881e-09	8.5806e-07	7.24087e-13	0.996939	-	0.999957	0.999997	0.999996	0.0239432	8.1145e-08	1.20666e-05	7.24198e-13	0.999993	0.999957	-	0.997817	0.997511	0.00703524	1.86883e-08	2.74952e-06	7.24087e-13	0.97363	0.999997	0.997817	-	1	0.0527616	2.28347e-07	3.3755e-05	7.24532e-13	0.971509	0.999996	0.997511	1	-	0.0546319	2.39517e-07	3.53859e-05	7.24532e-13	0.00252571	0.0239432	0.00703524	0.0527616
TG(52:4) [NL-18:1]	-	1	1	0.99333	0.939242	0.95999	0.432319	0.193967	0.374269	1	-	1	0.998685	0.975552	0.985812	0.549944	0.273171	0.4869	1	1	-	0.997742	0.967041	0.980051	0.513948	0.247428	0.451922	0.99333	0.998685	0.997742	-	0.999985	0.999998	0.922608	0.694237	0.888789	0.939242	0.975552	0.967041	0.999985	-	1	0.989832	0.891922	0.980975	0.95999	0.985812	0.980051	0.999998
TG(49:1) [NL-16:0]	-	1	0.999946	0.0785674	0.58164	0.998794	0.993092	0.998348	1	1	-	0.999999	0.12278	0.708597	0.999902	0.998806	0.999844	1	0.999946	0.999999	-	0.206276	0.847022	1	0.999961	0.999999	0.999985	0.0785674	0.12278	0.206276	-	0.968579	0.314922	0.427608	0.331493	0.0920715	0.58164	0.708597	0.847022	0.968579	-	0.934316	0.974829	0.942556	0.626514	0.998794	0.999902	1	0.314922
TG(51:0) [NL-16:0]	-	1	1	0.257749	0.0949746	1	0.999999	1	1	1	-	1	0.205394	0.0715852	1	0.999987	0.999995	0.999999	1	1	-	0.228768	0.0817904	1	0.999996	0.999999	1	0.257749	0.205394	0.228768	-	0.999902	0.197464	0.391837	0.365626	0.327966	0.0949746	0.0715852	0.0817904	0.999902	-	0.0682091	0.163989	0.14941	0.129416	1	1	1	0.197464
TG(49:1) [NL-18:1]	-	1	1	0.682753	0.745267	0.999832	0.992707	0.997851	1	1	-	0.999999	0.572689	0.639607	0.998683	0.977754	0.9913	0.999999	1	0.999999	-	0.74381	0.801223	0.999966	0.996743	0.999232	1	0.682753	0.572689	0.74381	-	1	0.932888	0.991048	0.977237	0.732746	0.745267	0.639607	0.801223	1	-	0.95773	0.995943	0.987927	0.791238	0.999832	0.998683	0.999966	0.932888
TG(51:1) [NL-18:1]	-	1	1	0.455752	0.614145	1	0.995879	0.998099	1	1	-	1	0.403883	0.558799	1	0.992031	0.995942	1	1	1	-	0.427739	0.584613	1	0.994075	0.997112	1	0.455752	0.403883	0.427739	-	1	0.525758	0.915325	0.884052	0.391912	0.614145	0.558799	0.584613	1	-	0.684311	0.972572	0.957255	0.545613	1	1	1	0.525758
TG(51:2) [NL-18:1]	-	0.999998	1	0.926834	0.837966	0.875967	0.594492	0.740785	0.456183	0.999998	-	1	0.801708	0.667005	0.720068	0.402952	0.549545	0.28568	1	1	-	0.904801	0.803897	0.846174	0.550049	0.699687	0.414349	0.926834	0.801708	0.904801	-	1	1	0.999266	0.999975	0.994477	0.837966	0.667005	0.803897	1	-	1	0.999973	1	0.99938	0.875967	0.720068	0.846174	1
TG(53:2) [NL-17:0]	-	1	1	0.970514	0.899365	0.901148	0.238019	0.0306227	0.00580227	1	-	1	0.956019	0.868095	0.87019	0.205091	0.0248709	0.0045983	1	1	-	0.965471	0.888024	0.889927	0.225048	0.028299	0.00531127	0.970514	0.956019	0.965471	-	0.999999	0.999999	0.875128	0.339131	0.106494	0.899365	0.868095	0.888024	0.999999	-	1	0.959438	0.506662	0.190539	0.901148	0.87019	0.889927	0.999999
TG(51:2) [NL-16:0]	-	1	1	0.386244	0.811206	1	0.890729	0.999601	0.999999	1	-	1	0.436317	0.851661	1	0.919777	0.999871	1	1	1	-	0.508464	0.898532	1	0.950671	0.999982	1	0.386244	0.436317	0.508464	-	0.998785	0.511761	0.994079	0.757732	0.555195	0.811206	0.851661	0.898532	0.998785	-	0.900387	1	0.984735	0.922725	1	1	1	0.511761
TG(54:0) [NL-18:0]	-	1	1	1	7.24087e-13	1	1	0.598435	1	1	-	1	1	7.24087e-13	1	1	0.708995	1	1	1	-	1	7.24087e-13	1	1	0.600138	1	1	1	1	-	7.24087e-13	1	1	0.708546	1	7.24087e-13	7.24087e-13	7.24087e-13	7.24087e-13	-	7.24087e-13	7.24087e-13	7.24087e-13	7.24087e-13	1	1	1	1
TG(54:1) [NL-18:1]	-	1	1	1	8.05467e-13	1	1	7.24087e-13	1	1	-	1	1	8.00138e-13	1	1	7.24087e-13	1	1	1	-	0.999996	7.80376e-13	1	1	7.24087e-13	1	1	1	0.999996	-	8.71081e-13	0.999998	1	7.24087e-13	0.999998	8.05467e-13	8.00138e-13	7.80376e-13	8.71081e-13	-	7.8515e-13	8.14127e-13	7.25642e-13	7.85927e-13	1	1	1	0.999998
TG(54:2) [NL-18:0]	-	1	1	1	0.981126	0.999995	0.894457	7.24087e-13	0.816382	1	-	1	1	0.967925	0.999966	0.855427	7.24087e-13	0.76534	1	1	-	1	0.960842	0.999933	0.837217	7.24087e-13	0.742652	1	1	1	-	0.975223	0.999986	0.875981	7.24087e-13	0.791764	0.981126	0.967925	0.960842	0.975223	-	0.998578	0.999989	7.24087e-13	0.999777	0.999995	0.999966	0.999933	0.999986
TG(54:4) [NL-18:0]	-	0.592161	0.413519	0.1943	0.447232	0.00235896	0.13554	0.00247411	0.000470473	0.592161	-	0.999999	0.00108826	0.00491318	0.306783	0.000624187	4.2968e-06	0.11184	0.413519	0.999999	-	0.000449528	0.00212081	0.469136	0.000254755	1.67332e-06	0.199765	0.1943	0.00108826	0.000449528	-	0.999892	3.58947e-07	1	0.758701	6.33154e-08	0.447232	0.00491318	0.00212081	0.999892	-	1.91055e-06	0.998974	0.444502	3.34819e-07	0.00235896	0.306783	0.469136	3.58947e-07
TG(48:1) [NL-18:1]	-	0.999814	0.000599443	0.736456	0.994788	0.998558	0.589587	0.999999	0.999833	0.999814	-	0.00312257	0.956122	0.999997	0.945728	0.886792	0.999999	0.978345	0.000599443	0.00312257	-	0.0791728	0.00791051	6.07544e-05	0.133023	0.00144132	0.000109881	0.736456	0.956122	0.0791728	-	0.993525	0.303162	1	0.878493	0.403358	0.994788	0.999997	0.00791051	0.993525	-	0.829832	0.971243	0.999697	0.905593	0.998558	0.945728	6.07544e-05	0.303162
TG(54:3) [NL-18:1]	-	1	1	1	1	0.00123825	7.645e-13	7.24087e-13	7.24087e-13	1	-	1	1	1	0.00143537	7.70273e-13	7.24087e-13	7.24087e-13	1	1	-	1	1	0.00155052	7.74047e-13	7.24087e-13	7.24087e-13	1	1	1	-	1	0.00129567	7.65943e-13	7.24087e-13	7.24087e-13	1	1	1	1	-	0.00137667	7.68385e-13	7.24087e-13	7.24087e-13	0.00123825	0.00143537	0.00155052	0.00129567
TG(54:4) [NL-18:2]	-	0.795104	0.794367	0.00339069	0.967071	1	0.108617	0.00791823	0.000292547	0.795104	-	1	0.209456	0.999906	0.885959	0.919692	0.347791	0.0354138	0.794367	1	-	0.210008	0.999904	0.885419	0.920125	0.348554	0.0355392	0.00339069	0.209456	0.210008	-	0.0737674	0.00603373	0.928086	0.999998	0.996951	0.967071	0.999906	0.999904	0.0737674	-	0.989759	0.67937	0.140548	0.00943958	1	0.885959	0.885419	0.00603373
TG(56:6) [NL-20:4]	-	1	0.999995	0.999999	1	0.0159597	3.84748e-12	1.23349e-07	7.24087e-13	1	-	1	1	1	0.00945144	2.49012e-12	6.5854e-08	7.24087e-13	0.999995	1	-	1	1	0.00619324	1.85607e-12	4.03172e-08	7.24087e-13	0.999999	1	1	-	1	0.00727637	2.06324e-12	4.85386e-08	7.24087e-13	1	1	1	1	-	0.00811555	2.22622e-12	5.50957e-08	7.24087e-13	0.0159597	0.00945144	0.00619324	0.00727637
TG(58:8) [NL-22:6]	-	1	1	0.999999	1	0.00558558	1.80422e-12	3.03642e-07	7.24087e-13	1	-	0.999999	0.999994	0.999998	0.00660916	2.01017e-12	3.68763e-07	7.24087e-13	1	0.999999	-	1	1	0.00314183	1.32561e-12	1.5821e-07	7.24087e-13	0.999999	0.999994	1	-	1	0.00238716	1.18161e-12	1.16607e-07	7.24087e-13	1	0.999998	1	1	-	0.00281695	1.26377e-12	1.40084e-07	7.24087e-13	0.00558558	0.00660916	0.00314183	0.00238716
TG(54:5) [NL-18:1]	-	1	0.999986	0.999877	1	0.791123	8.13238e-13	0.000559886	4.9637e-07	1	-	0.99995	0.999958	1	0.826016	8.32556e-13	0.000693198	6.22955e-07	0.999986	0.99995	-	0.993087	0.999765	0.555534	7.52509e-13	0.000164237	1.37785e-07	0.999877	0.999958	0.993087	-	0.999995	0.968772	1.12632e-12	0.00268519	2.72132e-06	1	1	0.999765	0.999995	-	0.872573	8.71081e-13	0.000955049	8.78134e-07	0.791123	0.826016	0.555534	0.968772
TG(54:6) [NL-18:2]	-	1	0.999867	0.829194	1	0.999989	0.999986	0.997568	1	1	-	0.999933	0.806765	1	0.999974	0.999967	0.998407	0.999999	0.999867	0.999933	-	0.51967	0.998836	0.993519	0.992858	0.999999	0.998096	0.829194	0.806765	0.51967	-	0.90327	0.956992	0.9596	0.365911	0.919733	1	1	0.998836	0.90327	-	1	1	0.990155	1	0.999989	0.999974	0.993519	0.956992
TG(56:8) [NL-20:4]	-	1	0.999816	0.990928	0.999963	0.403282	9.60503e-07	0.745478	8.36516e-10	1	-	0.999997	0.966028	1	0.283918	4.60255e-07	0.608901	4.13907e-10	0.999816	0.999997	-	0.874679	1	0.156291	1.59873e-07	0.408298	1.51882e-10	0.990928	0.966028	0.874679	-	0.912705	0.920771	2.13744e-05	0.996874	1.72862e-08	0.999963	1	1	0.912705	-	0.191735	2.25086e-07	0.471123	2.09823e-10	0.403282	0.283918	0.156291	0.920771
TG(O-50:1) [NL-16:0]	-	0.999714	0.999742	0.885495	0.999968	0.999999	1.8347e-08	1	1	0.999714	-	1	0.994147	0.98601	0.994936	1.2104e-07	0.999852	0.997422	0.999742	1	-	0.99379	0.986688	0.995239	1.17959e-07	0.999868	0.997597	0.885495	0.994147	0.99379	-	0.659295	0.746328	2.21994e-06	0.903349	0.790956	0.999968	0.98601	0.986688	0.659295	-	1	4.54263e-09	0.999928	1	0.999999	0.994936	0.995239	0.746328
TG(O-52:0) [NL-16:0]	-	0.999988	0.999969	0.998371	7.24087e-13	0.999988	1	0.00110555	0.999981	0.999988	-	1	0.974415	7.24087e-13	1	1	0.000341887	1	0.999969	1	-	0.966332	7.24087e-13	1	1	0.000289828	1	0.998371	0.974415	0.966332	-	7.24087e-13	0.974044	0.991122	0.00947711	0.970751	7.24087e-13	7.24087e-13	7.24087e-13	7.24087e-13	-	7.24087e-13	7.24087e-13	4.31688e-12	7.24087e-13	0.999988	1	1	0.974044
TG(O-52:2) [NL-16:0]	-	0.916582	0.9388	1	1	0.474032	0.000154373	0.386951	0.895135	0.916582	-	1	0.965141	0.878886	0.996671	0.00969913	0.989961	1	0.9388	1	-	0.97683	0.907359	0.993825	0.00781051	0.983512	1	1	0.965141	0.97683	-	0.999998	0.60091	0.000291111	0.508102	0.952889	1	0.878886	0.907359	0.999998	-	0.410117	0.000110119	0.328873	0.852372	0.474032	0.996671	0.993825	0.60091
Ubiquinone	-	0.91309	0.733451	0.991023	1	0.954449	0.999998	0.999953	0.973592	0.91309	-	0.999986	0.390052	0.955537	1	0.977336	0.693492	0.999999	0.733451	0.999986	-	0.203151	0.820098	0.999821	0.878871	0.44986	0.999306	0.991023	0.390052	0.203151	-	0.975769	0.4834	0.952994	0.999919	0.552503	1	0.955537	0.820098	0.975769	-	0.980158	1	0.999547	0.989995	0.954449	1	0.999821	0.4834
[truncated: 32 more columns]
